# Supplementary material for: Differences in the Tumor Molecular and Microenvironmental Landscape between Early (Non-Metastatic) and De Novo Metastatic Primary Luminal Breast Tumors
Source: Cancers (Basel). 2023 Aug 30;15(17):4341. doi: 10.3390/cancers15174341 (PMC10486668; doi:10.3390/cancers15174341)
Supplement: Supplementary file 1 [file cancers-15-04341-s001.zip › Supplementary Table S11.xlsx]

## Sheet: Sheet1
Supplementary Table S11: Multivariable models built with continuous scores as outcome (snoRNAs, microRNAs, and pseudogenes), the group (dnMBC vs. eBC) as a fixed effect, and a random effect on the patient pair. Co-variates were added in the multivariable models such as cT (cT4, cT3, cT2 vs. cT1), cN (positive vs. negative), and grade (3 vs. 2). Model 1 is the univariable model. Model 2 is correct…
model	outcome	coefficient	ci_low	ci_high	p-value	variable
model1_uni	SNORA38B	-0.372213	-0.651827	-0.0925989	0.0107345	dnMBC vs. eBC
model4_cTGrade	SNORA38B	-0.335855	-0.663462	-0.00824801	0.0448781	dnMBC vs. eBC
model4_cTGrade	SNORA38B	-0.107581	-0.592722	0.377561	0.964933	cT2 vs. cT1
model4_cTGrade	SNORA38B	-0.0995287	-0.740051	0.540993	0.315252	cT3 vs. cT1
model4_cTGrade	SNORA38B	-0.156083	-0.798457	0.48629	0.147634	cT4 vs. cT1
model4_cTGrade	SNORA38B	-0.148575	-0.446487	0.149337	0.0448781	grade 3 vs. grade 2
model3_cTcNGrade	SNORA38B	-0.282113	-0.647693	0.0834677	0.124778	dnMBC vs. eBC
model3_cTcNGrade	SNORA38B	-0.130264	-0.623249	0.362721	0.95289	cT2 vs. cT1
model3_cTcNGrade	SNORA38B	-0.121016	-0.76928	0.527248	0.488333	cT3 vs. cT1
model3_cTcNGrade	SNORA38B	-0.164157	-0.810632	0.482318	0.308601	cT4 vs. cT1
model3_cTcNGrade	SNORA38B	-0.116734	-0.458082	0.224613	0.113303	cN pos vs. cN neg
model3_cTcNGrade	SNORA38B	-0.151187	-0.450437	0.148063	0.124778	grade 3 vs. grade 2
model2_cTcN	SNORA38B	-0.281761	-0.64689	0.0833679	0.124987	dnMBC vs. eBC
model2_cTcN	SNORA38B	-0.14432	-0.635968	0.347327	0.930236	cT2 vs. cT1
model2_cTcN	SNORA38B	-0.163508	-0.805579	0.478563	0.505053	cT3 vs. cT1
model2_cTcN	SNORA38B	-0.191342	-0.834895	0.452211	0.171528	cT4 vs. cT1
model2_cTcN	SNORA38B	-0.112231	-0.453091	0.22863	0.124987	cN pos vs. cN neg
model1_uni	SNORA46	-0.417045	-0.671579	-0.162512	0.00218359	dnMBC vs. eBC
model4_cTGrade	SNORA46	-0.385157	-0.67695	-0.0933634	0.0115913	dnMBC vs. eBC
model4_cTGrade	SNORA46	-0.0236292	-0.452446	0.405188	0.882322	cT2 vs. cT1
model4_cTGrade	SNORA46	-0.164986	-0.732199	0.402226	0.0697096	cT3 vs. cT1
model4_cTGrade	SNORA46	-0.123681	-0.689473	0.442112	0.852625	cT4 vs. cT1
model4_cTGrade	SNORA46	0.239589	-0.0206842	0.499863	0.0115913	grade 3 vs. grade 2
model3_cTcNGrade	SNORA46	-0.360626	-0.685838	-0.0354137	0.0310935	dnMBC vs. eBC
model3_cTcNGrade	SNORA46	-0.0342623	-0.471205	0.40268	0.886383	cT2 vs. cT1
model3_cTcNGrade	SNORA46	-0.175128	-0.750487	0.40023	0.717584	cT3 vs. cT1
model3_cTcNGrade	SNORA46	-0.126833	-0.698202	0.444535	0.0736912	cT4 vs. cT1
model3_cTcNGrade	SNORA46	-0.0537213	-0.355719	0.248276	0.763198	cN pos vs. cN neg
model3_cTcNGrade	SNORA46	0.238291	-0.0245232	0.501104	0.0310935	grade 3 vs. grade 2
model2_cTcN	SNORA46	-0.361216	-0.692692	-0.0297395	0.0338202	dnMBC vs. eBC
model2_cTcN	SNORA46	-0.0116613	-0.456295	0.432973	0.960882	cT2 vs. cT1
model2_cTcN	SNORA46	-0.106793	-0.688181	0.474596	0.685791	cT3 vs. cT1
model2_cTcN	SNORA46	-0.0829782	-0.663262	0.497306	0.419994	cT4 vs. cT1
model2_cTcN	SNORA46	-0.0613291	-0.369025	0.246367	0.0338202	cN pos vs. cN neg
model1_uni	SNORA54	-0.437408	-0.685619	-0.189198	0.00111233	dnMBC vs. eBC
model4_cTGrade	SNORA54	-0.365659	-0.654213	-0.0771047	0.0149301	dnMBC vs. eBC
model4_cTGrade	SNORA54	-0.110144	-0.5342	0.313913	0.736587	cT2 vs. cT1
model4_cTGrade	SNORA54	-0.143057	-0.703972	0.417859	0.307912	cT3 vs. cT1
model4_cTGrade	SNORA54	-0.294416	-0.853927	0.265095	0.258612	cT4 vs. cT1
model4_cTGrade	SNORA54	0.130363	-0.127021	0.387747	0.0149301	grade 3 vs. grade 2
model3_cTcNGrade	SNORA54	-0.343479	-0.665143	-0.0218151	0.0372952	dnMBC vs. eBC
model3_cTcNGrade	SNORA54	-0.119758	-0.551932	0.312417	0.743511	cT2 vs. cT1
model3_cTcNGrade	SNORA54	-0.152227	-0.721307	0.416854	0.740869	cT3 vs. cT1
model3_cTcNGrade	SNORA54	-0.297266	-0.8624	0.267868	0.316399	cT4 vs. cT1
model3_cTcNGrade	SNORA54	-0.0485726	-0.347275	0.250129	0.244584	cN pos vs. cN neg
model3_cTcNGrade	SNORA54	0.129189	-0.130757	0.389135	0.0372952	grade 3 vs. grade 2
model2_cTcN	SNORA54	-0.343799	-0.665004	-0.0225937	0.0368501	dnMBC vs. eBC
model2_cTcN	SNORA54	-0.107505	-0.538361	0.323352	0.78384	cT2 vs. cT1
model2_cTcN	SNORA54	-0.115178	-0.678551	0.448194	0.719696	cT3 vs. cT1
model2_cTcN	SNORA54	-0.27349	-0.835793	0.288813	0.139855	cT4 vs. cT1
model2_cTcN	SNORA54	-0.0526972	-0.350859	0.245464	0.0368501	cN pos vs. cN neg
model1_uni	SNORA71D	-0.412414	-0.681472	-0.143356	0.00383091	dnMBC vs. eBC
model4_cTGrade	SNORA71D	-0.411501	-0.722071	-0.100931	0.0113129	dnMBC vs. eBC
model4_cTGrade	SNORA71D	0.0718222	-0.384589	0.528233	0.974756	cT2 vs. cT1
model4_cTGrade	SNORA71D	0.0892508	-0.514461	0.692963	0.112144	cT3 vs. cT1
model4_cTGrade	SNORA71D	0.00907438	-0.593127	0.611276	0.489077	cT4 vs. cT1
model4_cTGrade	SNORA71D	0.221719	-0.0553033	0.498741	0.0113129	grade 3 vs. grade 2
model3_cTcNGrade	SNORA71D	-0.420305	-0.766805	-0.073806	0.0193455	dnMBC vs. eBC
model3_cTcNGrade	SNORA71D	0.0756386	-0.389904	0.541182	0.973149	cT2 vs. cT1
model3_cTcNGrade	SNORA71D	0.0928909	-0.520128	0.70591	0.902917	cT3 vs. cT1
model3_cTcNGrade	SNORA71D	0.0102058	-0.598562	0.618974	0.114945	cT4 vs. cT1
model3_cTcNGrade	SNORA71D	0.019281	-0.302484	0.341046	0.493777	cN pos vs. cN neg
model3_cTcNGrade	SNORA71D	0.222185	-0.0578312	0.502201	0.0193455	grade 3 vs. grade 2
model2_cTcN	SNORA71D	-0.420855	-0.771646	-0.0700649	0.0205053	dnMBC vs. eBC
model2_cTcN	SNORA71D	0.096712	-0.373829	0.567254	0.951255	cT2 vs. cT1
model2_cTcN	SNORA71D	0.156608	-0.458656	0.771872	0.939352	cT3 vs. cT1
model2_cTcN	SNORA71D	0.0510968	-0.562999	0.665192	0.795874	cT4 vs. cT1
model2_cTcN	SNORA71D	0.0121874	-0.313437	0.337812	0.0205053	cN pos vs. cN neg
model1_uni	SNORA80B	-0.552153	-0.799205	-0.305102	<0.001	dnMBC vs. eBC
model4_cTGrade	SNORA80B	-0.575378	-0.861051	-0.289704	<0.001	dnMBC vs. eBC
model4_cTGrade	SNORA80B	-0.0708385	-0.490662	0.348985	0.609557	cT2 vs. cT1
model4_cTGrade	SNORA80B	0.201881	-0.353436	0.757197	0.412593	cT3 vs. cT1
model4_cTGrade	SNORA80B	0.001292	-0.552634	0.555218	0.30947	cT4 vs. cT1
model4_cTGrade	SNORA80B	0.103351	-0.151464	0.358166	<0.001	grade 3 vs. grade 2
model3_cTcNGrade	SNORA80B	-0.579077	-0.897833	-0.26032	0.000931346	dnMBC vs. eBC
model3_cTcNGrade	SNORA80B	-0.0692353	-0.497503	0.359033	0.617745	cT2 vs. cT1
model3_cTcNGrade	SNORA80B	0.20341	-0.360526	0.767346	0.955574	cT3 vs. cT1
model3_cTcNGrade	SNORA80B	0.00176731	-0.558258	0.561793	0.41617	cT4 vs. cT1
model3_cTcNGrade	SNORA80B	0.00809995	-0.287902	0.304102	0.355916	cN pos vs. cN neg
model3_cTcNGrade	SNORA80B	0.103547	-0.154049	0.361143	0.000931346	grade 3 vs. grade 2
model2_cTcN	SNORA80B	-0.579333	-0.896643	-0.262022	0.000862824	dnMBC vs. eBC
model2_cTcN	SNORA80B	-0.0594143	-0.485047	0.366218	0.558072	cT2 vs. cT1
model2_cTcN	SNORA80B	0.233104	-0.323438	0.789647	0.973605	cT3 vs. cT1
model2_cTcN	SNORA80B	0.0208241	-0.534661	0.576309	0.236849	cT4 vs. cT1
model2_cTcN	SNORA80B	0.00479405	-0.289752	0.29934	0.000862824	cN pos vs. cN neg
model1_uni	SNORD10	-1.10781	-1.68035	-0.53526	<0.001	dnMBC vs. eBC
model4_cTGrade	SNORD10	-1.0015	-1.63833	-0.36466	0.00327255	dnMBC vs. eBC
model4_cTGrade	SNORD10	0.245273	-0.690615	1.18116	0.645181	cT2 vs. cT1
model4_cTGrade	SNORD10	0.0270299	-1.2109	1.26496	0.018987	cT3 vs. cT1
model4_cTGrade	SNORD10	-0.264818	-1.49965	0.970018	<0.001	cT4 vs. cT1
model4_cTGrade	SNORD10	0.69088	0.122835	1.25892	0.00327255	grade 3 vs. grade 2
model3_cTcNGrade	SNORD10	-1.024	-1.73445	-0.313539	0.00644242	dnMBC vs. eBC
model3_cTcNGrade	SNORD10	0.255026	-0.699517	1.20957	0.646498	cT2 vs. cT1
model3_cTcNGrade	SNORD10	0.0363327	-1.22059	1.29326	0.879168	cT3 vs. cT1
model3_cTcNGrade	SNORD10	-0.261926	-1.51014	0.986283	0.0200402	cT4 vs. cT1
model3_cTcNGrade	SNORD10	0.0492758	-0.610466	0.709018	<0.001	cN pos vs. cN neg
model3_cTcNGrade	SNORD10	0.692071	0.11793	1.26621	0.00644242	grade 3 vs. grade 2
model2_cTcN	SNORD10	-1.02571	-1.76564	-0.28578	0.00838555	dnMBC vs. eBC
model2_cTcN	SNORD10	0.320667	-0.671857	1.31319	0.715442	cT2 vs. cT1
model2_cTcN	SNORD10	0.234801	-1.06299	1.53259	0.935885	cT3 vs. cT1
model2_cTcN	SNORD10	-0.134557	-1.42988	1.16077	<0.001	cT4 vs. cT1
model2_cTcN	SNORD10	0.0271803	-0.659666	0.714027	0.00838555	cN pos vs. cN neg
model1_uni	SNORD114-18	-0.00306937	-0.248651	0.242512	0.979827	dnMBC vs. eBC
model4_cTGrade	SNORD114-18	-0.0420719	-0.319745	0.235601	0.758275	dnMBC vs. eBC
model4_cTGrade	SNORD114-18	-0.0707673	-0.480256	0.338721	0.160534	cT2 vs. cT1
model4_cTGrade	SNORD114-18	0.396125	-0.145066	0.937315	0.0175573	cT3 vs. cT1
model4_cTGrade	SNORD114-18	0.0119306	-0.529225	0.553086	0.13237	cT4 vs. cT1
model4_cTGrade	SNORD114-18	0.308047	0.0581997	0.557895	0.758275	grade 3 vs. grade 2
model3_cTcNGrade	SNORD114-18	-0.032714	-0.343658	0.27823	0.830473	dnMBC vs. eBC
model3_cTcNGrade	SNORD114-18	-0.0741355	-0.491908	0.343637	0.164412	cT2 vs. cT1
model3_cTcNGrade	SNORD114-18	0.394686	-0.155429	0.944801	0.868639	cT3 vs. cT1
model3_cTcNGrade	SNORD114-18	0.0154426	-0.530858	0.561743	0.0186961	cT4 vs. cT1
model3_cTcNGrade	SNORD114-18	-0.0234632	-0.312211	0.265284	0.178456	cN pos vs. cN neg
model3_cTcNGrade	SNORD114-18	0.306652	0.0553686	0.557935	0.830473	grade 3 vs. grade 2
model2_cTcN	SNORD114-18	-0.0341642	-0.356531	0.288203	0.829492	dnMBC vs. eBC
model2_cTcN	SNORD114-18	-0.0472498	-0.481862	0.387362	0.120551	cT2 vs. cT1
model2_cTcN	SNORD114-18	0.474619	-0.0927311	1.04197	0.875327	cT3 vs. cT1
model2_cTcN	SNORD114-18	0.058604	-0.510867	0.628075	0.486253	cT4 vs. cT1
model2_cTcN	SNORD114-18	-0.0232749	-0.324783	0.278233	0.829492	cN pos vs. cN neg
model1_uni	SNORD115-31	-0.293978	-0.60192	0.0139651	0.060641	dnMBC vs. eBC
model4_cTGrade	SNORD115-31	-0.242893	-0.576164	0.0903784	0.146407	dnMBC vs. eBC
model4_cTGrade	SNORD115-31	0.455883	-0.0461701	0.957936	0.147587	cT2 vs. cT1
model4_cTGrade	SNORD115-31	0.149424	-0.510549	0.809398	0.0213596	cT3 vs. cT1
model4_cTGrade	SNORD115-31	0.132886	-0.537341	0.803113	0.106533	cT4 vs. cT1
model4_cTGrade	SNORD115-31	-0.377697	-0.694841	-0.0605538	0.146407	grade 3 vs. grade 2
model3_cTcNGrade	SNORD115-31	-0.255121	-0.631309	0.121067	0.175117	dnMBC vs. eBC
model3_cTcNGrade	SNORD115-31	0.461419	-0.0511913	0.974029	0.154151	cT2 vs. cT1
model3_cTcNGrade	SNORD115-31	0.155248	-0.515969	0.826465	0.882107	cT3 vs. cT1
model3_cTcNGrade	SNORD115-31	0.135697	-0.542585	0.81398	0.022871	cT4 vs. cT1
model3_cTcNGrade	SNORD115-31	0.0260113	-0.330999	0.383021	0.121666	cN pos vs. cN neg
model3_cTcNGrade	SNORD115-31	-0.377294	-0.697921	-0.0566678	0.175117	grade 3 vs. grade 2
model2_cTcN	SNORD115-31	-0.253989	-0.642782	0.134804	0.191282	dnMBC vs. eBC
model2_cTcN	SNORD115-31	0.433927	-0.0971448	0.965	0.15275	cT2 vs. cT1
model2_cTcN	SNORD115-31	0.0649666	-0.625036	0.754969	0.856849	cT3 vs. cT1
model2_cTcN	SNORD115-31	0.076473	-0.627758	0.780704	0.029084	cT4 vs. cT1
model2_cTcN	SNORD115-31	0.0329489	-0.338266	0.404164	0.191282	cN pos vs. cN neg
model1_uni	SNORD116-6	-0.0705098	-0.300345	0.159326	0.536098	dnMBC vs. eBC
model4_cTGrade	SNORD116-6	0.0227528	-0.262673	0.308179	0.871294	dnMBC vs. eBC
model4_cTGrade	SNORD116-6	-0.143196	-0.585696	0.299305	0.698804	cT2 vs. cT1
model4_cTGrade	SNORD116-6	-0.240725	-0.817834	0.336384	0.0382888	cT3 vs. cT1
model4_cTGrade	SNORD116-6	-0.328907	-0.92833	0.270517	0.120831	cT4 vs. cT1
model4_cTGrade	SNORD116-6	-0.313787	-0.609356	-0.0182179	0.871294	grade 3 vs. grade 2
model3_cTcNGrade	SNORD116-6	0.103003	-0.22555	0.431555	0.52495	dnMBC vs. eBC
model3_cTcNGrade	SNORD116-6	-0.176897	-0.627775	0.273982	0.632242	cT2 vs. cT1
model3_cTcNGrade	SNORD116-6	-0.267362	-0.855827	0.321103	0.324509	cT3 vs. cT1
model3_cTcNGrade	SNORD116-6	-0.371525	-0.972457	0.229406	0.0319419	cT4 vs. cT1
model3_cTcNGrade	SNORD116-6	-0.154151	-0.469668	0.161367	0.0729015	cN pos vs. cN neg
model3_cTcNGrade	SNORD116-6	-0.318904	-0.608066	-0.0297426	0.52495	grade 3 vs. grade 2
model2_cTcN	SNORD116-6	0.0822945	-0.249239	0.413828	0.61467	dnMBC vs. eBC
model2_cTcN	SNORD116-6	-0.193006	-0.652719	0.266706	0.581242	cT2 vs. cT1
model2_cTcN	SNORD116-6	-0.349966	-0.943178	0.243245	0.422143	cT3 vs. cT1
model2_cTcN	SNORD116-6	-0.37589	-0.997339	0.245558	0.254838	cT4 vs. cT1
model2_cTcN	SNORD116-6	-0.129261	-0.454642	0.196121	0.61467	cN pos vs. cN neg
model1_uni	SNORD116-8	-0.324405	-0.522375	-0.126434	0.00218143	dnMBC vs. eBC
model4_cTGrade	SNORD116-8	-0.162911	-0.42008	0.0942583	0.204662	dnMBC vs. eBC
model4_cTGrade	SNORD116-8	-0.125517	-0.516764	0.265729	0.148223	cT2 vs. cT1
model4_cTGrade	SNORD116-8	-0.287242	-0.800208	0.225724	0.0042507	cT3 vs. cT1
model4_cTGrade	SNORD116-8	-0.525083	-1.04994	-0.000222212	<0.001	cT4 vs. cT1
model4_cTGrade	SNORD116-8	-0.382831	-0.634428	-0.131234	0.204662	grade 3 vs. grade 2
model3_cTcNGrade	SNORD116-8	-0.0601768	-0.345223	0.22487	0.667906	dnMBC vs. eBC
model3_cTcNGrade	SNORD116-8	-0.170887	-0.561499	0.219726	0.14111	cT2 vs. cT1
model3_cTcNGrade	SNORD116-8	-0.337013	-0.847175	0.17315	0.114315	cT3 vs. cT1
model3_cTcNGrade	SNORD116-8	-0.550169	-1.06996	-0.0303753	0.00374205	cT4 vs. cT1
model3_cTcNGrade	SNORD116-8	-0.217061	-0.490121	0.0559992	<0.001	cN pos vs. cN neg
model3_cTcNGrade	SNORD116-8	-0.385996	-0.635134	-0.136858	0.667906	grade 3 vs. grade 2
model2_cTcN	SNORD116-8	-0.083234	-0.375763	0.209295	0.564192	dnMBC vs. eBC
model2_cTcN	SNORD116-8	-0.168264	-0.576073	0.239546	0.199286	cT2 vs. cT1
model2_cTcN	SNORD116-8	-0.402631	-0.927151	0.121888	0.137535	cT3 vs. cT1
model2_cTcN	SNORD116-8	-0.507217	-1.06429	0.0498563	0.00207505	cT4 vs. cT1
model2_cTcN	SNORD116-8	-0.216816	-0.507492	0.0738603	0.564192	cN pos vs. cN neg
model1_uni	SNORD3A	-0.126215	-0.41121	0.15878	0.373368	dnMBC vs. eBC
model4_cTGrade	SNORD3A	-0.115958	-0.448782	0.216866	0.480826	dnMBC vs. eBC
model4_cTGrade	SNORD3A	0.205798	-0.283318	0.694913	0.684789	cT2 vs. cT1
model4_cTGrade	SNORD3A	0.296244	-0.350728	0.943216	0.782157	cT3 vs. cT1
model4_cTGrade	SNORD3A	0.056991	-0.588361	0.702343	0.779116	cT4 vs. cT1
model4_cTGrade	SNORD3A	0.0404083	-0.256464	0.337281	0.480826	grade 3 vs. grade 2
model3_cTcNGrade	SNORD3A	-0.150216	-0.520942	0.220509	0.412492	dnMBC vs. eBC
model3_cTcNGrade	SNORD3A	0.220647	-0.277445	0.718739	0.659118	cT2 vs. cT1
model3_cTcNGrade	SNORD3A	0.310408	-0.345471	0.966287	0.657895	cT3 vs. cT1
model3_cTcNGrade	SNORD3A	0.0613935	-0.589937	0.712724	0.774351	cT4 vs. cT1
model3_cTcNGrade	SNORD3A	0.0750241	-0.269237	0.419285	0.675885	cN pos vs. cN neg
model3_cTcNGrade	SNORD3A	0.0422224	-0.257372	0.341816	0.412492	grade 3 vs. grade 2
model2_cTcN	SNORD3A	-0.150321	-0.517444	0.216803	0.408212	dnMBC vs. eBC
model2_cTcN	SNORD3A	0.224652	-0.267798	0.717102	0.640522	cT2 vs. cT1
model2_cTcN	SNORD3A	0.322516	-0.321395	0.966427	0.66087	cT3 vs. cT1
model2_cTcN	SNORD3A	0.0691641	-0.573524	0.711852	0.721055	cT4 vs. cT1
model2_cTcN	SNORD3A	0.0736761	-0.26711	0.414462	0.408212	cN pos vs. cN neg
model1_uni	SNORD66	-0.497449	-0.718696	-0.276202	<0.001	dnMBC vs. eBC
model4_cTGrade	SNORD66	-0.453907	-0.711384	-0.196431	0.00120699	dnMBC vs. eBC
model4_cTGrade	SNORD66	0.140187	-0.238199	0.518572	0.568459	cT2 vs. cT1
model4_cTGrade	SNORD66	-0.0123624	-0.512866	0.488142	0.904481	cT3 vs. cT1
model4_cTGrade	SNORD66	-0.0553394	-0.554591	0.443912	0.131819	cT4 vs. cT1
model4_cTGrade	SNORD66	0.0135588	-0.216105	0.243222	0.00120699	grade 3 vs. grade 2
model3_cTcNGrade	SNORD66	-0.413407	-0.699529	-0.127284	0.00633003	dnMBC vs. eBC
model3_cTcNGrade	SNORD66	0.122631	-0.261792	0.507053	0.628821	cT2 vs. cT1
model3_cTcNGrade	SNORD66	-0.0291072	-0.535308	0.477094	0.498677	cT3 vs. cT1
model3_cTcNGrade	SNORD66	-0.0605442	-0.563235	0.442146	0.919956	cT4 vs. cT1
model3_cTcNGrade	SNORD66	-0.0886949	-0.354392	0.177003	0.102211	cN pos vs. cN neg
model3_cTcNGrade	SNORD66	0.0114143	-0.219809	0.242638	0.00633003	grade 3 vs. grade 2
model2_cTcN	SNORD66	-0.413435	-0.696594	-0.130275	0.0058047	dnMBC vs. eBC
model2_cTcN	SNORD66	0.123714	-0.25611	0.503537	0.62437	cT2 vs. cT1
model2_cTcN	SNORD66	-0.0258339	-0.522477	0.47081	0.49286	cT3 vs. cT1
model2_cTcN	SNORD66	-0.0584435	-0.554144	0.437257	0.082936	cT4 vs. cT1
model2_cTcN	SNORD66	-0.0890593	-0.351905	0.173786	0.0058047	cN pos vs. cN neg
model1_uni	SNORD83A	-0.430249	-0.645677	-0.214821	<0.001	dnMBC vs. eBC
model4_cTGrade	SNORD83A	-0.421082	-0.668674	-0.173491	0.00167785	dnMBC vs. eBC
model4_cTGrade	SNORD83A	0.124188	-0.23967	0.488046	0.828209	cT2 vs. cT1
model4_cTGrade	SNORD83A	0.11818	-0.363109	0.599469	0.121927	cT3 vs. cT1
model4_cTGrade	SNORD83A	0.0161737	-0.463911	0.496258	0.948052	cT4 vs. cT1
model4_cTGrade	SNORD83A	0.171881	-0.0489659	0.392727	0.00167785	grade 3 vs. grade 2
model3_cTcNGrade	SNORD83A	-0.465758	-0.740536	-0.190979	0.00176572	dnMBC vs. eBC
model3_cTcNGrade	SNORD83A	0.143553	-0.225629	0.512735	0.773605	cT2 vs. cT1
model3_cTcNGrade	SNORD83A	0.13665	-0.349482	0.622782	0.437739	cT3 vs. cT1
model3_cTcNGrade	SNORD83A	0.0219149	-0.460846	0.504676	0.118827	cT4 vs. cT1
model3_cTcNGrade	SNORD83A	0.0978366	-0.157327	0.353	0.734771	cN pos vs. cN neg
model3_cTcNGrade	SNORD83A	0.174246	-0.0478102	0.396303	0.00176572	grade 3 vs. grade 2
model2_cTcN	SNORD83A	-0.466189	-0.744234	-0.188144	0.00190414	dnMBC vs. eBC
model2_cTcN	SNORD83A	0.16008	-0.212883	0.533042	0.748836	cT2 vs. cT1
model2_cTcN	SNORD83A	0.18662	-0.301053	0.674293	0.46954	cT3 vs. cT1
model2_cTcN	SNORD83A	0.0539832	-0.432764	0.54073	0.926454	cT4 vs. cT1
model2_cTcN	SNORD83A	0.0922735	-0.165824	0.350371	0.00190414	cN pos vs. cN neg
model1_uni	SNORD94	-0.429265	-0.659617	-0.198914	0.000633633	dnMBC vs. eBC
model4_cTGrade	SNORD94	-0.392607	-0.663343	-0.121871	0.0061015	dnMBC vs. eBC
model4_cTGrade	SNORD94	-0.0612265	-0.459098	0.336645	0.93874	cT2 vs. cT1
model4_cTGrade	SNORD94	-0.0647559	-0.591035	0.461523	0.470718	cT3 vs. cT1
model4_cTGrade	SNORD94	-0.156176	-0.681138	0.368786	0.529539	cT4 vs. cT1
model4_cTGrade	SNORD94	0.0861053	-0.155386	0.327596	0.0061015	grade 3 vs. grade 2
model3_cTcNGrade	SNORD94	-0.387456	-0.689535	-0.0853769	0.0139447	dnMBC vs. eBC
model3_cTcNGrade	SNORD94	-0.0634594	-0.469321	0.342402	0.940449	cT2 vs. cT1
model3_cTcNGrade	SNORD94	-0.0668857	-0.601317	0.467546	0.934751	cT3 vs. cT1
model3_cTcNGrade	SNORD94	-0.156838	-0.687563	0.373887	0.476299	cT4 vs. cT1
model3_cTcNGrade	SNORD94	-0.0112812	-0.291796	0.269234	0.540766	cN pos vs. cN neg
model3_cTcNGrade	SNORD94	0.0858326	-0.158286	0.329951	0.0139447	grade 3 vs. grade 2
model2_cTcN	SNORD94	-0.387668	-0.687959	-0.0873778	0.013328	dnMBC vs. eBC
model2_cTcN	SNORD94	-0.0553185	-0.458121	0.347484	0.951108	cT2 vs. cT1
model2_cTcN	SNORD94	-0.042271	-0.568962	0.484419	0.918558	cT3 vs. cT1
model2_cTcN	SNORD94	-0.141042	-0.666732	0.384649	0.403596	cT4 vs. cT1
model2_cTcN	SNORD94	-0.0140215	-0.292769	0.264726	0.013328	cN pos vs. cN neg
model1_uni	MIR10A	-0.0447015	-0.291053	0.20165	0.713841	dnMBC vs. eBC
model4_cTGrade	MIR10A	-0.0683996	-0.353578	0.216779	0.626606	dnMBC vs. eBC
model4_cTGrade	MIR10A	-0.0884276	-0.507523	0.330668	0.885506	cT2 vs. cT1
model4_cTGrade	MIR10A	-0.0508882	-0.605241	0.503465	0.163454	cT3 vs. cT1
model4_cTGrade	MIR10A	0.0456265	-0.507339	0.598592	0.862772	cT4 vs. cT1
model4_cTGrade	MIR10A	-0.177603	-0.431976	0.0767705	0.626606	grade 3 vs. grade 2
model3_cTcNGrade	MIR10A	0.0896441	-0.211954	0.391243	0.546527	dnMBC vs. eBC
model3_cTcNGrade	MIR10A	-0.156934	-0.562149	0.248282	0.683793	cT2 vs. cT1
model3_cTcNGrade	MIR10A	-0.11623	-0.649811	0.417351	0.0173944	cT3 vs. cT1
model3_cTcNGrade	MIR10A	0.0253163	-0.504565	0.555197	0.128877	cT4 vs. cT1
model3_cTcNGrade	MIR10A	-0.346108	-0.626177	-0.066039	0.290688	cN pos vs. cN neg
model3_cTcNGrade	MIR10A	-0.185971	-0.429702	0.0577594	0.546527	grade 3 vs. grade 2
model2_cTcN	MIR10A	0.0901044	-0.214716	0.394925	0.549237	dnMBC vs. eBC
model2_cTcN	MIR10A	-0.174572	-0.583451	0.234306	0.68458	cT2 vs. cT1
model2_cTcN	MIR10A	-0.169562	-0.704198	0.365074	0.0202699	cT3 vs. cT1
model2_cTcN	MIR10A	-0.00890989	-0.54253	0.524711	0.507384	cT4 vs. cT1
model2_cTcN	MIR10A	-0.340171	-0.623123	-0.0572183	0.549237	cN pos vs. cN neg
model1_uni	MIR10B	0.116626	-0.174045	0.407297	0.419423	dnMBC vs. eBC
model4_cTGrade	MIR10B	0.141701	-0.195679	0.479081	0.396401	dnMBC vs. eBC
model4_cTGrade	MIR10B	-0.201378	-0.697188	0.294433	0.64739	cT2 vs. cT1
model4_cTGrade	MIR10B	-0.408226	-1.06405	0.247601	0.0878569	cT3 vs. cT1
model4_cTGrade	MIR10B	-0.186216	-0.840402	0.46797	0.98542	cT4 vs. cT1
model4_cTGrade	MIR10B	0.259742	-0.041194	0.560678	0.396401	grade 3 vs. grade 2
model3_cTcNGrade	MIR10B	0.244886	-0.125699	0.615471	0.186034	dnMBC vs. eBC
model3_cTcNGrade	MIR10B	-0.246105	-0.744008	0.251798	0.558569	cT2 vs. cT1
model3_cTcNGrade	MIR10B	-0.450887	-1.10652	0.204743	0.188731	cT3 vs. cT1
model3_cTcNGrade	MIR10B	-0.199476	-0.85056	0.451608	0.0927468	cT4 vs. cT1
model3_cTcNGrade	MIR10B	-0.225972	-0.570103	0.118159	0.646362	cN pos vs. cN neg
model3_cTcNGrade	MIR10B	0.254278	-0.0452025	0.553759	0.186034	grade 3 vs. grade 2
model2_cTcN	MIR10B	0.244257	-0.132128	0.620642	0.194143	dnMBC vs. eBC
model2_cTcN	MIR10B	-0.221988	-0.726862	0.282886	0.67505	cT2 vs. cT1
model2_cTcN	MIR10B	-0.377967	-1.03812	0.282189	0.180513	cT3 vs. cT1
model2_cTcN	MIR10B	-0.152679	-0.811581	0.506223	0.349265	cT4 vs. cT1
model2_cTcN	MIR10B	-0.23409	-0.583473	0.115293	0.194143	cN pos vs. cN neg
model1_uni	MIR197	-0.239836	-0.453737	-0.0259337	0.0291947	dnMBC vs. eBC
model4_cTGrade	MIR197	-0.201875	-0.463599	0.0598486	0.125149	dnMBC vs. eBC
model4_cTGrade	MIR197	0.125392	-0.29648	0.547265	0.598433	cT2 vs. cT1
model4_cTGrade	MIR197	0.156235	-0.387328	0.699798	0.0767988	cT3 vs. cT1
model4_cTGrade	MIR197	-0.0898073	-0.673955	0.494341	0.133196	cT4 vs. cT1
model4_cTGrade	MIR197	0.279463	-0.0321867	0.591112	0.125149	grade 3 vs. grade 2
model3_cTcNGrade	MIR197	-0.139461	-0.445785	0.166863	0.357973	dnMBC vs. eBC
model3_cTcNGrade	MIR197	0.100426	-0.328542	0.529394	0.632337	cT2 vs. cT1
model3_cTcNGrade	MIR197	0.127718	-0.424475	0.679911	0.415451	cT3 vs. cT1
model3_cTcNGrade	MIR197	-0.115538	-0.708367	0.477291	0.0833288	cT4 vs. cT1
model3_cTcNGrade	MIR197	-0.123935	-0.43177	0.1839	0.266786	cN pos vs. cN neg
model3_cTcNGrade	MIR197	0.277256	-0.0392	0.593713	0.357973	grade 3 vs. grade 2
model2_cTcN	MIR197	-0.139748	-0.446188	0.166691	0.357714	dnMBC vs. eBC
model2_cTcN	MIR197	0.126858	-0.302764	0.556479	0.585738	cT2 vs. cT1
model2_cTcN	MIR197	0.196531	-0.352997	0.746059	0.400259	cT3 vs. cT1
model2_cTcN	MIR197	-0.0696466	-0.669074	0.529781	0.557009	cT4 vs. cT1
model2_cTcN	MIR197	-0.129447	-0.440218	0.181324	0.357714	cN pos vs. cN neg
model1_uni	MIR199A2	-0.100429	-0.360843	0.159985	0.437524	dnMBC vs. eBC
model4_cTGrade	MIR199A2	0.0836754	-0.188385	0.355736	0.533305	dnMBC vs. eBC
model4_cTGrade	MIR199A2	-0.391261	-0.791079	0.00855704	0.0126374	cT2 vs. cT1
model4_cTGrade	MIR199A2	-0.0676437	-0.596498	0.46121	0.00628133	cT3 vs. cT1
model4_cTGrade	MIR199A2	-0.782075	-1.30961	-0.254544	0.0028285	cT4 vs. cT1
model4_cTGrade	MIR199A2	-0.350504	-0.593177	-0.107832	0.533305	grade 3 vs. grade 2
model3_cTcNGrade	MIR199A2	0.175896	-0.121848	0.47364	0.235537	dnMBC vs. eBC
model3_cTcNGrade	MIR199A2	-0.431235	-0.831272	-0.0311973	0.0116596	cT2 vs. cT1
model3_cTcNGrade	MIR199A2	-0.105772	-0.632534	0.420991	0.145291	cT3 vs. cT1
model3_cTcNGrade	MIR199A2	-0.793926	-1.31704	-0.270816	0.00539198	cT4 vs. cT1
model3_cTcNGrade	MIR199A2	-0.201959	-0.478449	0.0745313	0.00110136	cN pos vs. cN neg
model3_cTcNGrade	MIR199A2	-0.355388	-0.596003	-0.114772	0.235537	grade 3 vs. grade 2
model2_cTcN	MIR199A2	0.176526	-0.135677	0.488729	0.256145	dnMBC vs. eBC
model2_cTcN	MIR199A2	-0.462188	-0.886566	-0.0378097	0.0154908	cT2 vs. cT1
model2_cTcN	MIR199A2	-0.194452	-0.746855	0.357951	0.21195	cT3 vs. cT1
model2_cTcN	MIR199A2	-0.86771	-1.42777	-0.307652	0.0116557	cT4 vs. cT1
model2_cTcN	MIR199A2	-0.184275	-0.480011	0.11146	0.256145	cN pos vs. cN neg
model1_uni	MIR200A	-0.132615	-0.399278	0.134048	0.318303	dnMBC vs. eBC
model4_cTGrade	MIR200A	-0.110868	-0.424548	0.202813	0.474567	dnMBC vs. eBC
model4_cTGrade	MIR200A	0.103521	-0.365482	0.572525	0.400564	cT2 vs. cT1
model4_cTGrade	MIR200A	-0.28828	-0.906005	0.329445	0.296335	cT3 vs. cT1
model4_cTGrade	MIR200A	0.00616837	-0.617665	0.630002	0.654675	cT4 vs. cT1
model4_cTGrade	MIR200A	0.151811	-0.140685	0.444306	0.474567	grade 3 vs. grade 2
model3_cTcNGrade	MIR200A	-0.0156988	-0.365363	0.333966	0.927178	dnMBC vs. eBC
model3_cTcNGrade	MIR200A	0.0538974	-0.418861	0.526655	0.399606	cT2 vs. cT1
model3_cTcNGrade	MIR200A	-0.34124	-0.962276	0.279797	0.223787	cT3 vs. cT1
model3_cTcNGrade	MIR200A	-0.0244687	-0.645728	0.596791	0.298933	cT4 vs. cT1
model3_cTcNGrade	MIR200A	-0.198734	-0.52652	0.129053	0.95739	cN pos vs. cN neg
model3_cTcNGrade	MIR200A	0.149001	-0.139963	0.437965	0.927178	grade 3 vs. grade 2
model2_cTcN	MIR200A	-0.0187922	-0.366825	0.329241	0.912603	dnMBC vs. eBC
model2_cTcN	MIR200A	0.0751092	-0.396239	0.546457	0.45782	cT2 vs. cT1
model2_cTcN	MIR200A	-0.291032	-0.905384	0.32332	0.218096	cT3 vs. cT1
model2_cTcN	MIR200A	0.0121033	-0.607876	0.632083	0.746505	cT4 vs. cT1
model2_cTcN	MIR200A	-0.201445	-0.529224	0.126335	0.912603	cN pos vs. cN neg
model1_uni	MIR200B	0.0129675	-0.205379	0.231314	0.904373	dnMBC vs. eBC
model4_cTGrade	MIR200B	0.0280532	-0.229529	0.285635	0.824856	dnMBC vs. eBC
model4_cTGrade	MIR200B	0.176201	-0.22357	0.575972	0.439274	cT2 vs. cT1
model4_cTGrade	MIR200B	-0.114997	-0.636213	0.406218	0.43424	cT3 vs. cT1
model4_cTGrade	MIR200B	0.0793009	-0.462556	0.621158	0.406989	cT4 vs. cT1
model4_cTGrade	MIR200B	-0.103551	-0.371217	0.164114	0.824856	grade 3 vs. grade 2
model3_cTcNGrade	MIR200B	0.0963825	-0.196161	0.388926	0.504246	dnMBC vs. eBC
model3_cTcNGrade	MIR200B	0.147683	-0.257141	0.552507	0.4607	cT2 vs. cT1
model3_cTcNGrade	MIR200B	-0.148174	-0.674184	0.377836	0.31463	cT3 vs. cT1
model3_cTcNGrade	MIR200B	0.060462	-0.484782	0.605706	0.431298	cT4 vs. cT1
model3_cTcNGrade	MIR200B	-0.142317	-0.427614	0.142979	0.260806	cN pos vs. cN neg
model3_cTcNGrade	MIR200B	-0.104869	-0.374522	0.164784	0.504246	grade 3 vs. grade 2
model2_cTcN	MIR200B	0.0967458	-0.194571	0.388063	0.501416	dnMBC vs. eBC
model2_cTcN	MIR200B	0.139352	-0.263169	0.541873	0.421943	cT2 vs. cT1
model2_cTcN	MIR200B	-0.172248	-0.692611	0.348114	0.317071	cT3 vs. cT1
model2_cTcN	MIR200B	0.0443003	-0.496886	0.585486	0.347121	cT4 vs. cT1
model2_cTcN	MIR200B	-0.141036	-0.424918	0.142845	0.501416	cN pos vs. cN neg
model1_uni	MIR27B	-0.0431553	-0.170191	0.0838803	0.493566	dnMBC vs. eBC
model4_cTGrade	MIR27B	-0.0632199	-0.23045	0.104011	0.444682	dnMBC vs. eBC
model4_cTGrade	MIR27B	-0.134751	-0.420199	0.150697	0.349475	cT2 vs. cT1
model4_cTGrade	MIR27B	0.0764682	-0.283364	0.4363	0.0395434	cT3 vs. cT1
model4_cTGrade	MIR27B	0.00479046	-0.405966	0.415547	<0.001	cT4 vs. cT1
model4_cTGrade	MIR27B	-0.29081	-0.566647	-0.0149732	0.444682	grade 3 vs. grade 2
model3_cTcNGrade	MIR27B	-0.0930526	-0.304859	0.118754	0.37479	dnMBC vs. eBC
model3_cTcNGrade	MIR27B	-0.118791	-0.414461	0.176878	0.345273	cT2 vs. cT1
model3_cTcNGrade	MIR27B	0.10004	-0.276499	0.476579	0.638352	cT3 vs. cT1
model3_cTcNGrade	MIR27B	0.0312003	-0.397736	0.460137	0.0403438	cT4 vs. cT1
model3_cTcNGrade	MIR27B	0.0509625	-0.16931	0.271235	<0.001	cN pos vs. cN neg
model3_cTcNGrade	MIR27B	-0.292514	-0.571139	-0.0138885	0.37479	grade 3 vs. grade 2
model2_cTcN	MIR27B	-0.110013	-0.316939	0.0969142	0.284976	dnMBC vs. eBC
model2_cTcN	MIR27B	-0.110041	-0.397073	0.17699	0.315197	cT2 vs. cT1
model2_cTcN	MIR27B	0.0962165	-0.268396	0.460829	0.635572	cT3 vs. cT1
model2_cTcN	MIR27B	0.062447	-0.360633	0.485527	0.0016668	cT4 vs. cT1
model2_cTcN	MIR27B	0.0505669	-0.165896	0.26703	0.284976	cN pos vs. cN neg
model1_uni	MIR29b	0.0557739	-0.191492	0.30304	0.6487	dnMBC vs. eBC
model4_cTGrade	MIR29b	0.0325644	-0.264783	0.329912	0.823897	dnMBC vs. eBC
model4_cTGrade	MIR29b	0.0903111	-0.368895	0.549517	0.961001	cT2 vs. cT1
model4_cTGrade	MIR29b	0.0197902	-0.579772	0.619353	0.943381	cT3 vs. cT1
model4_cTGrade	MIR29b	0.125415	-0.495374	0.746204	0.785803	cT4 vs. cT1
model4_cTGrade	MIR29b	0.0106283	-0.293585	0.314842	0.823897	grade 3 vs. grade 2
model3_cTcNGrade	MIR29b	0.0623025	-0.276895	0.4015	0.708828	dnMBC vs. eBC
model3_cTcNGrade	MIR29b	0.0781114	-0.390395	0.546618	0.965823	cT2 vs. cT1
model3_cTcNGrade	MIR29b	0.00580207	-0.60361	0.615214	0.702631	cT3 vs. cT1
model3_cTcNGrade	MIR29b	0.117262	-0.512104	0.746628	0.948866	cT4 vs. cT1
model3_cTcNGrade	MIR29b	-0.0618937	-0.391483	0.267696	0.908241	cN pos vs. cN neg
model3_cTcNGrade	MIR29b	0.00973656	-0.299343	0.318816	0.708828	grade 3 vs. grade 2
model2_cTcN	MIR29b	0.061354	-0.275301	0.398009	0.711371	dnMBC vs. eBC
model2_cTcN	MIR29b	0.0780385	-0.385629	0.541706	0.965837	cT2 vs. cT1
model2_cTcN	MIR29b	0.00726513	-0.593062	0.607592	0.711551	cT3 vs. cT1
model2_cTcN	MIR29b	0.117321	-0.503368	0.738011	0.91818	cT4 vs. cT1
model2_cTcN	MIR29b	-0.0593875	-0.385466	0.266691	0.711371	cN pos vs. cN neg
model1_uni	MIR29c	-0.0327459	-0.317291	0.251799	0.815977	dnMBC vs. eBC
model4_cTGrade	MIR29c	0.0543324	-0.275886	0.384551	0.738278	dnMBC vs. eBC
model4_cTGrade	MIR29c	0.0341879	-0.451098	0.519474	0.520211	cT2 vs. cT1
model4_cTGrade	MIR29c	0.122417	-0.519489	0.764323	0.775045	cT3 vs. cT1
model4_cTGrade	MIR29c	-0.266236	-0.906535	0.374064	0.492318	cT4 vs. cT1
model4_cTGrade	MIR29c	-0.0414385	-0.335987	0.25311	0.738278	grade 3 vs. grade 2
model3_cTcNGrade	MIR29c	0.121431	-0.244511	0.487374	0.501214	dnMBC vs. eBC
model3_cTcNGrade	MIR29c	0.00510304	-0.486563	0.496769	0.57809	cT2 vs. cT1
model3_cTcNGrade	MIR29c	0.0946754	-0.552742	0.742092	0.382238	cT3 vs. cT1
model3_cTcNGrade	MIR29c	-0.274859	-0.917786	0.368069	0.756985	cT4 vs. cT1
model3_cTcNGrade	MIR29c	-0.146943	-0.486763	0.192876	0.342179	cN pos vs. cN neg
model3_cTcNGrade	MIR29c	-0.0449915	-0.34072	0.250737	0.501214	grade 3 vs. grade 2
model2_cTcN	MIR29c	0.121543	-0.240888	0.483974	0.497266	dnMBC vs. eBC
model2_cTcN	MIR29c	0.000835763	-0.48532	0.486992	0.570679	cT2 vs. cT1
model2_cTcN	MIR29c	0.081773	-0.553908	0.717454	0.382688	cT3 vs. cT1
model2_cTcN	MIR29c	-0.283139	-0.917612	0.351335	0.363918	cT4 vs. cT1
model2_cTcN	MIR29c	-0.145507	-0.481937	0.190923	0.497266	cN pos vs. cN neg
model1_uni	MIR-34A	0.0661896	-0.192311	0.32469	0.605228	dnMBC vs. eBC
model4_cTGrade	MIR-34A	0.0223091	-0.278917	0.323535	0.880347	dnMBC vs. eBC
model4_cTGrade	MIR-34A	-0.132075	-0.574754	0.310604	0.709999	cT2 vs. cT1
model4_cTGrade	MIR-34A	-0.0300674	-0.615615	0.55548	0.45756	cT3 vs. cT1
model4_cTGrade	MIR-34A	0.0740488	-0.510033	0.658131	0.529203	cT4 vs. cT1
model4_cTGrade	MIR-34A	-0.0986952	-0.367382	0.169992	0.880347	grade 3 vs. grade 2
model3_cTcNGrade	MIR-34A	0.130541	-0.198316	0.459397	0.421942	dnMBC vs. eBC
model3_cTcNGrade	MIR-34A	-0.178989	-0.620827	0.262849	0.578307	cT2 vs. cT1
model3_cTcNGrade	MIR-34A	-0.0748148	-0.65662	0.50699	0.122708	cT3 vs. cT1
model3_cTcNGrade	MIR-34A	0.06014	-0.51763	0.63791	0.426595	cT4 vs. cT1
model3_cTcNGrade	MIR-34A	-0.237022	-0.542403	0.0683594	0.25065	cN pos vs. cN neg
model3_cTcNGrade	MIR-34A	-0.104426	-0.370185	0.161332	0.421942	grade 3 vs. grade 2
model2_cTcN	MIR-34A	0.130799	-0.19648	0.458078	0.419381	dnMBC vs. eBC
model2_cTcN	MIR-34A	-0.188894	-0.627897	0.25011	0.58713	cT2 vs. cT1
model2_cTcN	MIR-34A	-0.104762	-0.678787	0.469264	0.126142	cT3 vs. cT1
model2_cTcN	MIR-34A	0.0409214	-0.532014	0.613857	0.328268	cT4 vs. cT1
model2_cTcN	MIR-34A	-0.233688	-0.537487	0.0701116	0.419381	cN pos vs. cN neg
model1_uni	MIR365A	-0.0963798	-0.367591	0.174831	0.474024	dnMBC vs. eBC
model4_cTGrade	MIR365A	-0.0991951	-0.41378	0.21539	0.523105	dnMBC vs. eBC
model4_cTGrade	MIR365A	0.178216	-0.284095	0.640527	0.797506	cT2 vs. cT1
model4_cTGrade	MIR365A	0.237748	-0.373768	0.849264	0.276115	cT3 vs. cT1
model4_cTGrade	MIR365A	0.0769618	-0.533024	0.686947	0.542202	cT4 vs. cT1
model4_cTGrade	MIR365A	0.152018	-0.128585	0.432622	0.523105	grade 3 vs. grade 2
model3_cTcNGrade	MIR365A	-0.0499257	-0.399522	0.299671	0.771433	dnMBC vs. eBC
model3_cTcNGrade	MIR365A	0.15686	-0.312845	0.626564	0.853845	cT2 vs. cT1
model3_cTcNGrade	MIR365A	0.217378	-0.401121	0.835877	0.500539	cT3 vs. cT1
model3_cTcNGrade	MIR365A	0.0706302	-0.543579	0.68484	0.286986	cT4 vs. cT1
model3_cTcNGrade	MIR365A	-0.107898	-0.432539	0.216743	0.420431	cN pos vs. cN neg
model3_cTcNGrade	MIR365A	0.149409	-0.13311	0.431929	0.771433	grade 3 vs. grade 2
model2_cTcN	MIR365A	-0.0502955	-0.399809	0.299218	0.770053	dnMBC vs. eBC
model2_cTcN	MIR365A	0.17103	-0.297798	0.639859	0.812568	cT2 vs. cT1
model2_cTcN	MIR365A	0.260225	-0.352799	0.873249	0.482244	cT3 vs. cT1
model2_cTcN	MIR365A	0.0981275	-0.513732	0.709987	0.259533	cT4 vs. cT1
model2_cTcN	MIR365A	-0.112668	-0.437106	0.211771	0.770053	cN pos vs. cN neg
model1_uni	MIR425	-0.136664	-0.324292	0.0509645	0.147502	dnMBC vs. eBC
model4_cTGrade	MIR425	-0.136258	-0.35295	0.0804332	0.207916	dnMBC vs. eBC
model4_cTGrade	MIR425	0.360158	-0.00460999	0.724927	0.112006	cT2 vs. cT1
model4_cTGrade	MIR425	0.352353	-0.110178	0.814884	0.0505666	cT3 vs. cT1
model4_cTGrade	MIR425	0.147414	-0.372101	0.66693	0.00559874	cT4 vs. cT1
model4_cTGrade	MIR425	0.321478	-0.00085183	0.643808	0.207916	grade 3 vs. grade 2
model3_cTcNGrade	MIR425	-0.175432	-0.445091	0.0942264	0.192717	dnMBC vs. eBC
model3_cTcNGrade	MIR425	0.378894	0.000842729	0.756945	0.112028	cT2 vs. cT1
model3_cTcNGrade	MIR425	0.378069	-0.104716	0.860854	0.609441	cT3 vs. cT1
model3_cTcNGrade	MIR425	0.176743	-0.362272	0.715758	0.0518636	cT4 vs. cT1
model3_cTcNGrade	MIR425	0.0698791	-0.207885	0.347643	0.00635351	cN pos vs. cN neg
model3_cTcNGrade	MIR425	0.32026	-0.00278423	0.643304	0.192717	grade 3 vs. grade 2
model2_cTcN	MIR425	-0.170966	-0.443097	0.101165	0.208312	dnMBC vs. eBC
model2_cTcN	MIR425	0.391999	0.0111229	0.772875	0.0924764	cT2 vs. cT1
model2_cTcN	MIR425	0.420043	-0.0647212	0.904807	0.603896	cT3 vs. cT1
model2_cTcN	MIR425	0.194971	-0.351886	0.741829	0.0291225	cT4 vs. cT1
model2_cTcN	MIR425	0.071994	-0.209399	0.353387	0.208312	cN pos vs. cN neg
model1_uni	MIR539	-0.107663	-0.351476	0.136151	0.374742	dnMBC vs. eBC
model4_cTGrade	MIR539	-0.0103649	-0.287458	0.266728	0.939388	dnMBC vs. eBC
model4_cTGrade	MIR539	-0.30782	-0.715034	0.0993937	0.370599	cT2 vs. cT1
model4_cTGrade	MIR539	-0.267947	-0.806584	0.27069	0.253337	cT3 vs. cT1
model4_cTGrade	MIR539	-0.45519	-0.992479	0.082099	0.00510935	cT4 vs. cT1
model4_cTGrade	MIR539	-0.140599	-0.387761	0.106562	0.939388	grade 3 vs. grade 2
model3_cTcNGrade	MIR539	0.0203381	-0.288224	0.3289	0.893272	dnMBC vs. eBC
model3_cTcNGrade	MIR539	-0.321129	-0.7357	0.0934426	0.362963	cT2 vs. cT1
model3_cTcNGrade	MIR539	-0.280641	-0.826541	0.265259	0.633594	cT3 vs. cT1
model3_cTcNGrade	MIR539	-0.459136	-1.00125	0.0829791	0.251666	cT4 vs. cT1
model3_cTcNGrade	MIR539	-0.0672381	-0.353773	0.219297	0.00571843	cN pos vs. cN neg
model3_cTcNGrade	MIR539	-0.142225	-0.391583	0.107133	0.893272	grade 3 vs. grade 2
model2_cTcN	MIR539	0.0206901	-0.288309	0.329689	0.891744	dnMBC vs. eBC
model2_cTcN	MIR539	-0.334618	-0.749101	0.0798649	0.323155	cT2 vs. cT1
model2_cTcN	MIR539	-0.321428	-0.863392	0.220536	0.65737	cT3 vs. cT1
model2_cTcN	MIR539	-0.485311	-1.02625	0.0556241	0.00993416	cT4 vs. cT1
model2_cTcN	MIR539	-0.0626973	-0.349528	0.224134	0.891744	cN pos vs. cN neg
model1_uni	MIR544A	-0.094726	-0.315368	0.125916	0.38798	dnMBC vs. eBC
model4_cTGrade	MIR544A	-0.0795378	-0.348574	0.189498	0.549181	dnMBC vs. eBC
model4_cTGrade	MIR544A	-0.161738	-0.568553	0.245077	0.822978	cT2 vs. cT1
model4_cTGrade	MIR544A	-0.045365	-0.579613	0.488883	0.180886	cT3 vs. cT1
model4_cTGrade	MIR544A	-0.123791	-0.667883	0.420301	0.00620395	cT4 vs. cT1
model4_cTGrade	MIR544A	-0.173179	-0.431881	0.0855225	0.549181	grade 3 vs. grade 2
model3_cTcNGrade	MIR544A	-0.103902	-0.407709	0.199906	0.488311	dnMBC vs. eBC
model3_cTcNGrade	MIR544A	-0.150726	-0.565697	0.264244	0.848225	cT2 vs. cT1
model3_cTcNGrade	MIR544A	-0.0345868	-0.577379	0.508205	0.713737	cT3 vs. cT1
model3_cTcNGrade	MIR544A	-0.118766	-0.669124	0.431592	0.188566	cT4 vs. cT1
model3_cTcNGrade	MIR544A	0.052224	-0.237223	0.341671	0.0147786	cN pos vs. cN neg
model3_cTcNGrade	MIR544A	-0.171855	-0.433472	0.089761	0.488311	grade 3 vs. grade 2
model2_cTcN	MIR544A	-0.0998605	-0.40185	0.202129	0.503236	dnMBC vs. eBC
model2_cTcN	MIR544A	-0.162231	-0.577101	0.252638	0.865705	cT2 vs. cT1
model2_cTcN	MIR544A	-0.0845566	-0.62231	0.453197	0.697276	cT3 vs. cT1
model2_cTcN	MIR544A	-0.156145	-0.709775	0.397485	0.0300968	cT4 vs. cT1
model2_cTcN	MIR544A	0.0557947	-0.235375	0.346964	0.503236	cN pos vs. cN neg
model1_uni	MIR545	-0.193738	-0.46298	0.0755052	0.152297	dnMBC vs. eBC
model4_cTGrade	MIR545	-0.243846	-0.559958	0.0722664	0.125121	dnMBC vs. eBC
model4_cTGrade	MIR545	0.114232	-0.350323	0.578787	0.877465	cT2 vs. cT1
model4_cTGrade	MIR545	0.22453	-0.389955	0.839015	0.652592	cT3 vs. cT1
model4_cTGrade	MIR545	0.200176	-0.41277	0.813123	0.894764	cT4 vs. cT1
model4_cTGrade	MIR545	0.0625567	-0.219409	0.344522	0.125121	grade 3 vs. grade 2
model3_cTcNGrade	MIR545	-0.177481	-0.527627	0.172665	0.30705	dnMBC vs. eBC
model3_cTcNGrade	MIR545	0.0854656	-0.384977	0.555908	0.889897	cT2 vs. cT1
model3_cTcNGrade	MIR545	0.197092	-0.422378	0.816562	0.366658	cT3 vs. cT1
model3_cTcNGrade	MIR545	0.191648	-0.423526	0.806822	0.671527	cT4 vs. cT1
model3_cTcNGrade	MIR545	-0.145335	-0.470486	0.179816	0.840667	cN pos vs. cN neg
model3_cTcNGrade	MIR545	0.0590426	-0.223921	0.342006	0.30705	grade 3 vs. grade 2
model2_cTcN	MIR545	-0.177627	-0.524675	0.169421	0.302947	dnMBC vs. eBC
model2_cTcN	MIR545	0.0910656	-0.374456	0.556587	0.862243	cT2 vs. cT1
model2_cTcN	MIR545	0.214024	-0.394676	0.822723	0.356725	cT3 vs. cT1
model2_cTcN	MIR545	0.202514	-0.405029	0.810058	0.741944	cT4 vs. cT1
model2_cTcN	MIR545	-0.14722	-0.469371	0.17493	0.302947	cN pos vs. cN neg
model1_uni	MIR98	0.0159905	-0.229946	0.261927	0.895362	dnMBC vs. eBC
model4_cTGrade	MIR98	0.136934	-0.169644	0.443511	0.367541	dnMBC vs. eBC
model4_cTGrade	MIR98	-0.184678	-0.644065	0.274708	0.165725	cT2 vs. cT1
model4_cTGrade	MIR98	-0.577863	-1.18258	0.0268572	0.00424483	cT3 vs. cT1
model4_cTGrade	MIR98	-0.483801	-1.09549	0.127883	0.307895	cT4 vs. cT1
model4_cTGrade	MIR98	0.437613	0.150065	0.725162	0.367541	grade 3 vs. grade 2
model3_cTcNGrade	MIR98	0.199616	-0.141017	0.540249	0.239219	dnMBC vs. eBC
model3_cTcNGrade	MIR98	-0.204922	-0.670264	0.260421	0.181785	cT2 vs. cT1
model3_cTcNGrade	MIR98	-0.580147	-1.18878	0.02849	0.394024	cT3 vs. cT1
model3_cTcNGrade	MIR98	-0.490494	-1.10775	0.126767	0.00547466	cT4 vs. cT1
model3_cTcNGrade	MIR98	-0.136875	-0.46149	0.18774	0.500528	cN pos vs. cN neg
model3_cTcNGrade	MIR98	0.43265	0.139119	0.72618	0.239219	grade 3 vs. grade 2
model2_cTcN	MIR98	0.204569	-0.144262	0.5534	0.239313	dnMBC vs. eBC
model2_cTcN	MIR98	-0.150754	-0.635667	0.334159	0.46622	cT2 vs. cT1
model2_cTcN	MIR98	-0.386219	-1.01105	0.238615	0.345605	cT3 vs. cT1
model2_cTcN	MIR98	-0.413707	-1.07214	0.244729	0.914608	cT4 vs. cT1
model2_cTcN	MIR98	-0.161049	-0.505287	0.183188	0.239313	cN pos vs. cN neg
model1_uni	MIRLET7A1	-0.187639	-0.406008	0.0307293	0.0895732	dnMBC vs. eBC
model4_cTGrade	MIRLET7A1	-0.159647	-0.428618	0.109323	0.233812	dnMBC vs. eBC
model4_cTGrade	MIRLET7A1	0.127334	-0.296074	0.550742	0.780276	cT2 vs. cT1
model4_cTGrade	MIRLET7A1	0.143272	-0.406429	0.692973	0.707888	cT3 vs. cT1
model4_cTGrade	MIRLET7A1	-0.0220945	-0.600426	0.556237	0.704702	cT4 vs. cT1
model4_cTGrade	MIRLET7A1	-0.0540697	-0.347041	0.238901	0.233812	grade 3 vs. grade 2
model3_cTcNGrade	MIRLET7A1	-0.164401	-0.476358	0.147556	0.288635	dnMBC vs. eBC
model3_cTcNGrade	MIRLET7A1	0.129416	-0.304139	0.562971	0.785984	cT2 vs. cT1
model3_cTcNGrade	MIRLET7A1	0.14591	-0.415895	0.707716	0.951905	cT3 vs. cT1
model3_cTcNGrade	MIRLET7A1	-0.0195524	-0.60753	0.568425	0.711396	cT4 vs. cT1
model3_cTcNGrade	MIRLET7A1	0.00909536	-0.297898	0.316089	0.71025	cN pos vs. cN neg
model3_cTcNGrade	MIRLET7A1	-0.0539353	-0.350323	0.242453	0.288635	grade 3 vs. grade 2
model2_cTcN	MIRLET7A1	-0.162445	-0.472164	0.147273	0.291373	dnMBC vs. eBC
model2_cTcN	MIRLET7A1	0.125329	-0.30429	0.554947	0.78358	cT2 vs. cT1
model2_cTcN	MIRLET7A1	0.133571	-0.420698	0.687839	0.961052	cT3 vs. cT1
model2_cTcN	MIRLET7A1	-0.0297421	-0.610859	0.551375	0.610918	cT4 vs. cT1
model2_cTcN	MIRLET7A1	0.00730758	-0.296895	0.311511	0.291373	cN pos vs. cN neg
model1_uni	MIRLET7D	-0.162665	-0.514028	0.188697	0.352367	dnMBC vs. eBC
model4_cTGrade	MIRLET7D	-0.00165251	-0.40011	0.396805	0.993273	dnMBC vs. eBC
model4_cTGrade	MIRLET7D	0.195968	-0.410032	0.801968	0.172552	cT2 vs. cT1
model4_cTGrade	MIRLET7D	0.133927	-0.660673	0.928526	0.698749	cT3 vs. cT1
model4_cTGrade	MIRLET7D	-0.418477	-1.2313	0.394345	0.821784	cT4 vs. cT1
model4_cTGrade	MIRLET7D	0.0742467	-0.315214	0.463708	0.993273	grade 3 vs. grade 2
model3_cTcNGrade	MIRLET7D	0.0315199	-0.419057	0.482097	0.886772	dnMBC vs. eBC
model3_cTcNGrade	MIRLET7D	0.18134	-0.436775	0.799455	0.190598	cT2 vs. cT1
model3_cTcNGrade	MIRLET7D	0.115182	-0.691692	0.922056	0.746193	cT3 vs. cT1
model3_cTcNGrade	MIRLET7D	-0.428193	-1.25169	0.395308	0.707164	cT4 vs. cT1
model3_cTcNGrade	MIRLET7D	-0.0688189	-0.501252	0.363615	0.92875	cN pos vs. cN neg
model3_cTcNGrade	MIRLET7D	0.0731482	-0.322719	0.469015	0.886772	grade 3 vs. grade 2
model2_cTcN	MIRLET7D	0.0294236	-0.418186	0.477034	0.89371	dnMBC vs. eBC
model2_cTcN	MIRLET7D	0.18805	-0.424085	0.800185	0.188329	cT2 vs. cT1
model2_cTcN	MIRLET7D	0.136814	-0.658138	0.931765	0.751157	cT3 vs. cT1
model2_cTcN	MIRLET7D	-0.415245	-1.22797	0.397482	0.989481	cT4 vs. cT1
model2_cTcN	MIRLET7D	-0.0668601	-0.495075	0.361354	0.89371	cN pos vs. cN neg
model1_uni	MIRLET7DHG	-0.605922	-0.827681	-0.384163	<0.001	dnMBC vs. eBC
model4_cTGrade	MIRLET7DHG	-0.62226	-0.882366	-0.362154	<0.001	dnMBC vs. eBC
model4_cTGrade	MIRLET7DHG	-0.0799633	-0.462213	0.302286	0.772027	cT2 vs. cT1
model4_cTGrade	MIRLET7DHG	0.102394	-0.403222	0.60801	0.922954	cT3 vs. cT1
model4_cTGrade	MIRLET7DHG	-0.00483353	-0.509184	0.499517	0.0127994	cT4 vs. cT1
model4_cTGrade	MIRLET7DHG	-0.0110385	-0.243048	0.220971	<0.001	grade 3 vs. grade 2
model3_cTcNGrade	MIRLET7DHG	-0.673193	-0.96158	-0.384805	<0.001	dnMBC vs. eBC
model3_cTcNGrade	MIRLET7DHG	-0.0578858	-0.445352	0.32958	0.797816	cT2 vs. cT1
model3_cTcNGrade	MIRLET7DHG	0.123452	-0.386757	0.63366	0.399741	cT3 vs. cT1
model3_cTcNGrade	MIRLET7DHG	0.00171187	-0.504959	0.508382	0.941914	cT4 vs. cT1
model3_cTcNGrade	MIRLET7DHG	0.111541	-0.15626	0.379342	0.0387663	cN pos vs. cN neg
model3_cTcNGrade	MIRLET7DHG	-0.00834153	-0.241396	0.224713	<0.001	grade 3 vs. grade 2
model2_cTcN	MIRLET7DHG	-0.673172	-0.958561	-0.387783	<0.001	dnMBC vs. eBC
model2_cTcN	MIRLET7DHG	-0.058677	-0.441491	0.324137	0.794646	cT2 vs. cT1
model2_cTcN	MIRLET7DHG	0.12106	-0.379494	0.621614	0.394135	cT3 vs. cT1
model2_cTcN	MIRLET7DHG	0.00017669	-0.499427	0.49978	0.0324585	cT4 vs. cT1
model2_cTcN	MIRLET7DHG	0.111807	-0.153108	0.376722	<0.001	cN pos vs. cN neg
model1_uni	MIRLET7F1	0.00419438	-0.24425	0.252639	0.972753	dnMBC vs. eBC
model4_cTGrade	MIRLET7F1	0.00869932	-0.28627	0.303669	0.952193	dnMBC vs. eBC
model4_cTGrade	MIRLET7F1	0.176634	-0.275597	0.628864	0.799251	cT2 vs. cT1
model4_cTGrade	MIRLET7F1	0.166928	-0.42474	0.758595	0.128637	cT3 vs. cT1
model4_cTGrade	MIRLET7F1	0.0523212	-0.556732	0.661374	0.422869	cT4 vs. cT1
model4_cTGrade	MIRLET7F1	0.225503	-0.0696704	0.520676	0.952193	grade 3 vs. grade 2
model3_cTcNGrade	MIRLET7F1	-0.00114971	-0.337207	0.334908	0.994443	dnMBC vs. eBC
model3_cTcNGrade	MIRLET7F1	0.181519	-0.280599	0.643636	0.799041	cT2 vs. cT1
model3_cTcNGrade	MIRLET7F1	0.173078	-0.429446	0.775601	0.901273	cT3 vs. cT1
model3_cTcNGrade	MIRLET7F1	0.0565374	-0.560804	0.673879	0.132784	cT4 vs. cT1
model3_cTcNGrade	MIRLET7F1	0.0197385	-0.304144	0.343621	0.431209	cN pos vs. cN neg
model3_cTcNGrade	MIRLET7F1	0.225594	-0.0732183	0.524406	0.994443	grade 3 vs. grade 2
model2_cTcN	MIRLET7F1	-0.00668271	-0.343536	0.330171	0.96783	dnMBC vs. eBC
model2_cTcN	MIRLET7F1	0.204749	-0.259918	0.669417	0.759149	cT2 vs. cT1
model2_cTcN	MIRLET7F1	0.237963	-0.363221	0.839148	0.895628	cT3 vs. cT1
model2_cTcN	MIRLET7F1	0.102181	-0.521124	0.725487	0.701044	cT4 vs. cT1
model2_cTcN	MIRLET7F1	0.021119	-0.306099	0.348337	0.96783	cN pos vs. cN neg
model1_uni	MIRLET7I	-0.239282	-0.486869	0.0083063	0.0576975	dnMBC vs. eBC
model4_cTGrade	MIRLET7I	-0.181433	-0.467358	0.104492	0.20392	dnMBC vs. eBC
model4_cTGrade	MIRLET7I	-0.179462	-0.599655	0.240731	0.667462	cT2 vs. cT1
model4_cTGrade	MIRLET7I	-0.333251	-0.889056	0.222554	0.324856	cT3 vs. cT1
model4_cTGrade	MIRLET7I	-0.247003	-0.801416	0.307411	0.0087073	cT4 vs. cT1
model4_cTGrade	MIRLET7I	-0.124648	-0.379687	0.130392	0.20392	grade 3 vs. grade 2
model3_cTcNGrade	MIRLET7I	-0.103302	-0.418379	0.211775	0.506301	dnMBC vs. eBC
model3_cTcNGrade	MIRLET7I	-0.213329	-0.636654	0.209996	0.606458	cT2 vs. cT1
model3_cTcNGrade	MIRLET7I	-0.365554	-0.922981	0.191873	0.240173	cT3 vs. cT1
model3_cTcNGrade	MIRLET7I	-0.257043	-0.810605	0.296518	0.308071	cT4 vs. cT1
model3_cTcNGrade	MIRLET7I	-0.171103	-0.463688	0.121483	0.00459817	cN pos vs. cN neg
model3_cTcNGrade	MIRLET7I	-0.128785	-0.383408	0.125838	0.506301	grade 3 vs. grade 2
model2_cTcN	MIRLET7I	-0.102984	-0.417712	0.211745	0.507678	dnMBC vs. eBC
model2_cTcN	MIRLET7I	-0.225544	-0.647713	0.196625	0.52431	cT2 vs. cT1
model2_cTcN	MIRLET7I	-0.402486	-0.9545	0.149528	0.251114	cT3 vs. cT1
model2_cTcN	MIRLET7I	-0.280745	-0.83171	0.270221	0.00715582	cT4 vs. cT1
model2_cTcN	MIRLET7I	-0.166991	-0.459141	0.125159	0.507678	cN pos vs. cN neg
model1_uni	AC073069.1	-0.292381	-0.577285	-0.00747734	0.0446228	dnMBC vs. eBC
model4_cTGrade	AC073069.1	-0.292354	-0.627278	0.0425714	0.0845071	dnMBC vs. eBC
model4_cTGrade	AC073069.1	0.0294039	-0.462799	0.521606	0.99303	cT2 vs. cT1
model4_cTGrade	AC073069.1	-0.0352056	-0.68626	0.615849	0.405163	cT3 vs. cT1
model4_cTGrade	AC073069.1	0.033388	-0.616037	0.682813	0.0566201	cT4 vs. cT1
model4_cTGrade	AC073069.1	-0.123131	-0.421877	0.175615	0.0845071	grade 3 vs. grade 2
model3_cTcNGrade	AC073069.1	-0.205946	-0.575526	0.163634	0.262466	dnMBC vs. eBC
model3_cTcNGrade	AC073069.1	-0.00805055	-0.504604	0.488503	0.99034	cT2 vs. cT1
model3_cTcNGrade	AC073069.1	-0.0709301	-0.724783	0.582923	0.267409	cT3 vs. cT1
model3_cTcNGrade	AC073069.1	0.0222838	-0.627035	0.671602	0.387499	cT4 vs. cT1
model3_cTcNGrade	AC073069.1	-0.189228	-0.532426	0.15397	0.0310976	cN pos vs. cN neg
model3_cTcNGrade	AC073069.1	-0.127706	-0.426375	0.170962	0.262466	grade 3 vs. grade 2
model2_cTcN	AC073069.1	-0.20563	-0.57382	0.16256	0.261882	dnMBC vs. eBC
model2_cTcN	AC073069.1	-0.020163	-0.514044	0.473718	0.98051	cT2 vs. cT1
model2_cTcN	AC073069.1	-0.107553	-0.753335	0.538229	0.276134	cT3 vs. cT1
model2_cTcN	AC073069.1	-0.00121933	-0.645775	0.643336	0.0436062	cT4 vs. cT1
model2_cTcN	AC073069.1	-0.185151	-0.526927	0.156625	0.261882	cN pos vs. cN neg
model1_uni	AC084198.1	-0.125541	-0.366834	0.115751	0.296828	dnMBC vs. eBC
model4_cTGrade	AC084198.1	-0.0326385	-0.309247	0.24397	0.810527	dnMBC vs. eBC
model4_cTGrade	AC084198.1	0.0195444	-0.386957	0.426046	0.455919	cT2 vs. cT1
model4_cTGrade	AC084198.1	0.0265116	-0.511183	0.564206	0.307115	cT3 vs. cT1
model4_cTGrade	AC084198.1	-0.275695	-0.812044	0.260654	0.00934189	cT4 vs. cT1
model4_cTGrade	AC084198.1	-0.125177	-0.371906	0.121552	0.810527	grade 3 vs. grade 2
model3_cTcNGrade	AC084198.1	-0.0837352	-0.390636	0.223166	0.579713	dnMBC vs. eBC
model3_cTcNGrade	AC084198.1	0.0416929	-0.370648	0.454033	0.418081	cT2 vs. cT1
model3_cTcNGrade	AC084198.1	0.0476372	-0.495326	0.5906	0.426942	cT3 vs. cT1
model3_cTcNGrade	AC084198.1	-0.269129	-0.808326	0.270069	0.319446	cT4 vs. cT1
model3_cTcNGrade	AC084198.1	0.111899	-0.173094	0.396893	0.0286661	cN pos vs. cN neg
model3_cTcNGrade	AC084198.1	-0.122471	-0.370487	0.125545	0.579713	grade 3 vs. grade 2
model2_cTcN	AC084198.1	-0.0834321	-0.38986	0.222996	0.581	dnMBC vs. eBC
model2_cTcN	AC084198.1	0.0300769	-0.380958	0.441112	0.399821	cT2 vs. cT1
model2_cTcN	AC084198.1	0.0125155	-0.52494	0.549971	0.410832	cT3 vs. cT1
model2_cTcN	AC084198.1	-0.291668	-0.828103	0.244767	0.0440521	cT4 vs. cT1
model2_cTcN	AC084198.1	0.115809	-0.168635	0.400254	0.581	cN pos vs. cN neg
model1_uni	AC131392.2	-0.0518263	-0.324073	0.22042	0.700483	dnMBC vs. eBC
model4_cTGrade	AC131392.2	-0.0116153	-0.331027	0.307796	0.941072	dnMBC vs. eBC
model4_cTGrade	AC131392.2	-0.10576	-0.575164	0.363644	0.914231	cT2 vs. cT1
model4_cTGrade	AC131392.2	-0.194323	-0.815221	0.426576	0.404916	cT3 vs. cT1
model4_cTGrade	AC131392.2	-0.184448	-0.803792	0.434897	0.800632	cT4 vs. cT1
model4_cTGrade	AC131392.2	0.11749	-0.167418	0.402399	0.941072	grade 3 vs. grade 2
model3_cTcNGrade	AC131392.2	-0.0342063	-0.390322	0.321909	0.845017	dnMBC vs. eBC
model3_cTcNGrade	AC131392.2	-0.0959679	-0.574431	0.382495	0.920468	cT2 vs. cT1
model3_cTcNGrade	AC131392.2	-0.184983	-0.815014	0.445049	0.760902	cT3 vs. cT1
model3_cTcNGrade	AC131392.2	-0.181545	-0.807207	0.444118	0.40433	cT4 vs. cT1
model3_cTcNGrade	AC131392.2	0.0494731	-0.281221	0.380168	0.90005	cN pos vs. cN neg
model3_cTcNGrade	AC131392.2	0.118687	-0.169101	0.406474	0.845017	grade 3 vs. grade 2
model2_cTcN	AC131392.2	-0.0345	-0.389111	0.320111	0.843272	dnMBC vs. eBC
model2_cTcN	AC131392.2	-0.0847109	-0.560377	0.390955	0.948817	cT2 vs. cT1
model2_cTcN	AC131392.2	-0.150946	-0.772911	0.471018	0.777999	cT3 vs. cT1
model2_cTcN	AC131392.2	-0.159702	-0.780485	0.461082	0.715059	cT4 vs. cT1
model2_cTcN	AC131392.2	0.0456838	-0.283487	0.374854	0.843272	cN pos vs. cN neg
model1_uni	AL732414.1	-0.259686	-0.464647	-0.0547242	0.0146999	dnMBC vs. eBC
model4_cTGrade	AL732414.1	-0.211139	-0.445577	0.0232995	0.0755983	dnMBC vs. eBC
model4_cTGrade	AL732414.1	-0.262039	-0.606568	0.0824893	0.417491	cT2 vs. cT1
model4_cTGrade	AL732414.1	-0.151485	-0.607206	0.304236	0.258808	cT3 vs. cT1
model4_cTGrade	AL732414.1	-0.309181	-0.763761	0.1454	0.0541593	cT4 vs. cT1
model4_cTGrade	AL732414.1	0.117562	-0.0915526	0.326676	0.0755983	grade 3 vs. grade 2
model3_cTcNGrade	AL732414.1	-0.141717	-0.399486	0.116052	0.268755	dnMBC vs. eBC
model3_cTcNGrade	AL732414.1	-0.292131	-0.63846	0.0541977	0.353704	cT2 vs. cT1
model3_cTcNGrade	AL732414.1	-0.180187	-0.636227	0.275852	0.203147	cT3 vs. cT1
model3_cTcNGrade	AL732414.1	-0.318102	-0.770979	0.134775	0.271376	cT4 vs. cT1
model3_cTcNGrade	AL732414.1	-0.152031	-0.391399	0.087338	0.0255191	cN pos vs. cN neg
model3_cTcNGrade	AL732414.1	0.113886	-0.0944253	0.322197	0.268755	grade 3 vs. grade 2
model2_cTcN	AL732414.1	-0.141999	-0.399886	0.115888	0.268504	dnMBC vs. eBC
model2_cTcN	AL732414.1	-0.281329	-0.627253	0.0645944	0.367619	cT2 vs. cT1
model2_cTcN	AL732414.1	-0.147528	-0.599846	0.30479	0.193266	cT3 vs. cT1
model2_cTcN	AL732414.1	-0.297142	-0.748602	0.154317	0.0100362	cT4 vs. cT1
model2_cTcN	AL732414.1	-0.155667	-0.395053	0.0837197	0.268504	cN pos vs. cN neg
model1_uni	ALG1L15P	-0.113933	-0.383254	0.155389	0.394879	dnMBC vs. eBC
model4_cTGrade	ALG1L15P	-0.122226	-0.427363	0.182911	0.418342	dnMBC vs. eBC
model4_cTGrade	ALG1L15P	0.0303538	-0.418072	0.47878	0.762824	cT2 vs. cT1
model4_cTGrade	ALG1L15P	-0.197035	-0.790186	0.396115	0.0413777	cT3 vs. cT1
model4_cTGrade	ALG1L15P	0.036041	-0.555625	0.627707	0.748611	cT4 vs. cT1
model4_cTGrade	ALG1L15P	0.284124	0.0119483	0.5563	0.418342	grade 3 vs. grade 2
model3_cTcNGrade	ALG1L15P	-0.178815	-0.517353	0.159723	0.287565	dnMBC vs. eBC
model3_cTcNGrade	ALG1L15P	0.0548831	-0.399964	0.50973	0.765911	cT2 vs. cT1
model3_cTcNGrade	ALG1L15P	-0.173639	-0.772573	0.425296	0.425121	cT3 vs. cT1
model3_cTcNGrade	ALG1L15P	0.0433133	-0.551468	0.638094	0.0404077	cT4 vs. cT1
model3_cTcNGrade	ALG1L15P	0.123928	-0.190445	0.4383	0.559595	cN pos vs. cN neg
model3_cTcNGrade	ALG1L15P	0.287121	0.0135377	0.560703	0.287565	grade 3 vs. grade 2
model2_cTcN	ALG1L15P	-0.179526	-0.527936	0.168884	0.299766	dnMBC vs. eBC
model2_cTcN	ALG1L15P	0.0821154	-0.385233	0.549464	0.863852	cT2 vs. cT1
model2_cTcN	ALG1L15P	-0.0912999	-0.702389	0.519789	0.472836	cT3 vs. cT1
model2_cTcN	ALG1L15P	0.096155	-0.513773	0.706083	0.991187	cT4 vs. cT1
model2_cTcN	ALG1L15P	0.114761	-0.208654	0.438175	0.299766	cN pos vs. cN neg
model1_uni	CDH12P2	-0.0524965	-0.351284	0.246291	0.722518	dnMBC vs. eBC
model4_cTGrade	CDH12P2	-0.204792	-0.536703	0.127119	0.216328	dnMBC vs. eBC
model4_cTGrade	CDH12P2	0.11415	-0.387109	0.615409	0.333876	cT2 vs. cT1
model4_cTGrade	CDH12P2	0.184517	-0.473978	0.843013	0.482403	cT3 vs. cT1
model4_cTGrade	CDH12P2	0.526344	-0.143646	1.19633	0.458084	cT4 vs. cT1
model4_cTGrade	CDH12P2	0.110407	-0.207638	0.428452	0.216328	grade 3 vs. grade 2
model3_cTcNGrade	CDH12P2	-0.181218	-0.554981	0.192545	0.328136	dnMBC vs. eBC
model3_cTcNGrade	CDH12P2	0.101713	-0.409425	0.612852	0.324381	cT2 vs. cT1
model3_cTcNGrade	CDH12P2	0.175874	-0.492342	0.844089	0.75482	cT3 vs. cT1
model3_cTcNGrade	CDH12P2	0.526519	-0.152207	1.20525	0.490672	cT4 vs. cT1
model3_cTcNGrade	CDH12P2	-0.0547848	-0.411595	0.302025	0.565965	cN pos vs. cN neg
model3_cTcNGrade	CDH12P2	0.110064	-0.213534	0.433662	0.328136	grade 3 vs. grade 2
model2_cTcN	CDH12P2	-0.180809	-0.553413	0.191794	0.328251	dnMBC vs. eBC
model2_cTcN	CDH12P2	0.112548	-0.39514	0.620236	0.309086	cT2 vs. cT1
model2_cTcN	CDH12P2	0.201462	-0.458796	0.861719	0.757037	cT3 vs. cT1
model2_cTcN	CDH12P2	0.538934	-0.132597	1.21047	0.686101	cT4 vs. cT1
model2_cTcN	CDH12P2	-0.0539668	-0.408269	0.300335	0.328251	cN pos vs. cN neg
model1_uni	DUSP5P1	0.167432	-0.0704529	0.405317	0.161164	dnMBC vs. eBC
model4_cTGrade	DUSP5P1	0.208166	-0.0795273	0.495859	0.149221	dnMBC vs. eBC
model4_cTGrade	DUSP5P1	-0.0149376	-0.456179	0.426304	0.922272	cT2 vs. cT1
model4_cTGrade	DUSP5P1	-0.0847548	-0.661984	0.492475	0.248956	cT3 vs. cT1
model4_cTGrade	DUSP5P1	-0.147388	-0.741758	0.446982	0.0343511	cT4 vs. cT1
model4_cTGrade	DUSP5P1	0.165515	-0.122703	0.453732	0.149221	grade 3 vs. grade 2
model3_cTcNGrade	DUSP5P1	0.240321	-0.0872746	0.567917	0.143632	dnMBC vs. eBC
model3_cTcNGrade	DUSP5P1	-0.0293522	-0.47969	0.420985	0.92462	cT2 vs. cT1
model3_cTcNGrade	DUSP5P1	-0.100787	-0.688046	0.486473	0.667072	cT3 vs. cT1
model3_cTcNGrade	DUSP5P1	-0.157047	-0.758428	0.444334	0.255219	cT4 vs. cT1
model3_cTcNGrade	DUSP5P1	-0.0667946	-0.382342	0.248753	0.0684295	cN pos vs. cN neg
model3_cTcNGrade	DUSP5P1	0.164599	-0.12621	0.455408	0.143632	grade 3 vs. grade 2
model2_cTcN	DUSP5P1	0.239405	-0.0869721	0.565782	0.143917	dnMBC vs. eBC
model2_cTcN	DUSP5P1	-0.0100674	-0.459475	0.43934	0.950176	cT2 vs. cT1
model2_cTcN	DUSP5P1	-0.0519671	-0.633893	0.529958	0.658509	cT3 vs. cT1
model2_cTcN	DUSP5P1	-0.127921	-0.729341	0.473499	0.110646	cT4 vs. cT1
model2_cTcN	DUSP5P1	-0.0688244	-0.384813	0.247164	0.143917	cN pos vs. cN neg
model1_uni	DUX4L26	0.0395207	-0.218471	0.297512	0.75681	dnMBC vs. eBC
model4_cTGrade	DUX4L26	0.0238636	-0.294378	0.342105	0.878866	dnMBC vs. eBC
model4_cTGrade	DUX4L26	-0.058417	-0.562222	0.445389	0.955288	cT2 vs. cT1
model4_cTGrade	DUX4L26	0.0637246	-0.589212	0.716661	0.755843	cT3 vs. cT1
model4_cTGrade	DUX4L26	0.0140937	-0.676231	0.704419	0.512568	cT4 vs. cT1
model4_cTGrade	DUX4L26	-0.0541359	-0.40775	0.299478	0.878866	grade 3 vs. grade 2
model3_cTcNGrade	DUX4L26	0.22967	-0.12613	0.58547	0.196094	dnMBC vs. eBC
model3_cTcNGrade	DUX4L26	-0.156816	-0.650605	0.336973	0.883513	cT2 vs. cT1
model3_cTcNGrade	DUX4L26	-0.0468768	-0.687336	0.593582	0.0221808	cT3 vs. cT1
model3_cTcNGrade	DUX4L26	-0.0725288	-0.740576	0.595518	0.727744	cT4 vs. cT1
model3_cTcNGrade	DUX4L26	-0.413083	-0.762143	-0.0640227	0.788801	cN pos vs. cN neg
model3_cTcNGrade	DUX4L26	-0.0572609	-0.391728	0.277206	0.196094	grade 3 vs. grade 2
model2_cTcN	DUX4L26	0.229539	-0.123616	0.582694	0.19347	dnMBC vs. eBC
model2_cTcN	DUX4L26	-0.161435	-0.650589	0.327718	0.880667	cT2 vs. cT1
model2_cTcN	DUX4L26	-0.0572987	-0.688874	0.574276	0.0208838	cT3 vs. cT1
model2_cTcN	DUX4L26	-0.0789105	-0.73898	0.581159	0.862592	cT4 vs. cT1
model2_cTcN	DUX4L26	-0.413519	-0.75933	-0.0677082	0.19347	cN pos vs. cN neg
model1_uni	FAM90A20P	-0.188739	-0.408545	0.0310662	0.0897917	dnMBC vs. eBC
model4_cTGrade	FAM90A20P	-0.0470703	-0.305816	0.211675	0.711867	dnMBC vs. eBC
model4_cTGrade	FAM90A20P	-0.0609558	-0.458641	0.336729	0.141886	cT2 vs. cT1
model4_cTGrade	FAM90A20P	0.000552048	-0.519389	0.520493	0.198251	cT3 vs. cT1
model4_cTGrade	FAM90A20P	-0.4732	-1.00948	0.0630829	0.00842389	cT4 vs. cT1
model4_cTGrade	FAM90A20P	-0.167698	-0.428571	0.0931747	0.711867	grade 3 vs. grade 2
model3_cTcNGrade	FAM90A20P	0.0112334	-0.283414	0.305881	0.938137	dnMBC vs. eBC
model3_cTcNGrade	FAM90A20P	-0.0799944	-0.484454	0.324465	0.150685	cT2 vs. cT1
model3_cTcNGrade	FAM90A20P	-0.0234623	-0.551274	0.50435	0.388015	cT3 vs. cT1
model3_cTcNGrade	FAM90A20P	-0.487268	-1.02649	0.0519584	0.191831	cT4 vs. cT1
model3_cTcNGrade	FAM90A20P	-0.120912	-0.404002	0.162179	0.00665969	cN pos vs. cN neg
model3_cTcNGrade	FAM90A20P	-0.169279	-0.428945	0.0903859	0.938137	grade 3 vs. grade 2
model2_cTcN	FAM90A20P	0.011006	-0.284291	0.306303	0.939606	dnMBC vs. eBC
model2_cTcN	FAM90A20P	-0.0980251	-0.50357	0.30752	0.144051	cT2 vs. cT1
model2_cTcN	FAM90A20P	-0.0672959	-0.593036	0.458444	0.40568	cT3 vs. cT1
model2_cTcN	FAM90A20P	-0.515544	-1.05652	0.0254371	0.0130688	cT4 vs. cT1
model2_cTcN	FAM90A20P	-0.117151	-0.401707	0.167404	0.939606	cN pos vs. cN neg
model1_uni	FAM90A24P	-0.185912	-0.521616	0.149793	0.267362	dnMBC vs. eBC
model4_cTGrade	FAM90A24P	-0.207371	-0.586381	0.171638	0.271475	dnMBC vs. eBC
model4_cTGrade	FAM90A24P	0.407596	-0.150938	0.96613	0.351341	cT2 vs. cT1
model4_cTGrade	FAM90A24P	0.601971	-0.136329	1.34027	0.121822	cT3 vs. cT1
model4_cTGrade	FAM90A24P	0.279533	-0.458349	1.01742	0.266635	cT4 vs. cT1
model4_cTGrade	FAM90A24P	-0.265021	-0.60544	0.0753993	0.271475	grade 3 vs. grade 2
model3_cTcNGrade	FAM90A24P	-0.259946	-0.682258	0.162365	0.217006	dnMBC vs. eBC
model3_cTcNGrade	FAM90A24P	0.4303	-0.137776	0.998376	0.32647	cT2 vs. cT1
model3_cTcNGrade	FAM90A24P	0.623209	-0.124496	1.37091	0.553437	cT3 vs. cT1
model3_cTcNGrade	FAM90A24P	0.286856	-0.456657	1.03037	0.127976	cT4 vs. cT1
model3_cTcNGrade	FAM90A24P	0.11475	-0.278107	0.507607	0.215278	cN pos vs. cN neg
model3_cTcNGrade	FAM90A24P	-0.262118	-0.604799	0.0805625	0.217006	grade 3 vs. grade 2
model2_cTcN	FAM90A24P	-0.259387	-0.68661	0.167837	0.223555	dnMBC vs. eBC
model2_cTcN	FAM90A24P	0.405371	-0.167948	0.97869	0.401087	cT2 vs. cT1
model2_cTcN	FAM90A24P	0.54711	-0.202437	1.29666	0.529523	cT3 vs. cT1
model2_cTcN	FAM90A24P	0.238849	-0.509631	0.987329	0.093498	cT4 vs. cT1
model2_cTcN	FAM90A24P	0.123188	-0.273643	0.520019	0.223555	cN pos vs. cN neg
model1_uni	LSP1P2	-0.00103513	-0.267568	0.265497	0.993731	dnMBC vs. eBC
model4_cTGrade	LSP1P2	-0.00597484	-0.31103	0.29908	0.968239	dnMBC vs. eBC
model4_cTGrade	LSP1P2	0.307405	-0.140901	0.755711	0.47564	cT2 vs. cT1
model4_cTGrade	LSP1P2	0.32508	-0.267912	0.918071	0.268405	cT3 vs. cT1
model4_cTGrade	LSP1P2	0.152756	-0.438751	0.744264	0.0220452	cT4 vs. cT1
model4_cTGrade	LSP1P2	0.149858	-0.122245	0.421961	0.968239	grade 3 vs. grade 2
model3_cTcNGrade	LSP1P2	-0.0551113	-0.394038	0.283815	0.740879	dnMBC vs. eBC
model3_cTcNGrade	LSP1P2	0.328704	-0.126664	0.784072	0.430068	cT2 vs. cT1
model3_cTcNGrade	LSP1P2	0.345395	-0.254226	0.945016	0.488437	cT3 vs. cT1
model3_cTcNGrade	LSP1P2	0.159071	-0.436392	0.754533	0.262976	cT4 vs. cT1
model3_cTcNGrade	LSP1P2	0.107606	-0.207126	0.422339	0.0182153	cN pos vs. cN neg
model3_cTcNGrade	LSP1P2	0.15246	-0.121437	0.426356	0.740879	grade 3 vs. grade 2
model2_cTcN	LSP1P2	-0.0554886	-0.394705	0.283727	0.739739	dnMBC vs. eBC
model2_cTcN	LSP1P2	0.343164	-0.111852	0.79818	0.396973	cT2 vs. cT1
model2_cTcN	LSP1P2	0.389116	-0.205847	0.98408	0.508881	cT3 vs. cT1
model2_cTcN	LSP1P2	0.187129	-0.406704	0.780963	0.0307722	cT4 vs. cT1
model2_cTcN	LSP1P2	0.102739	-0.212141	0.417619	0.739739	cN pos vs. cN neg
model1_uni	NSUN5P1	-0.468082	-0.744071	-0.192094	0.00159891	dnMBC vs. eBC
model4_cTGrade	NSUN5P1	-0.42996	-0.745432	-0.114487	0.00940416	dnMBC vs. eBC
model4_cTGrade	NSUN5P1	0.077038	-0.386578	0.540654	0.278023	cT2 vs. cT1
model4_cTGrade	NSUN5P1	0.412233	-0.201009	1.02547	0.79454	cT3 vs. cT1
model4_cTGrade	NSUN5P1	-0.1206	-0.732307	0.491107	0.650458	cT4 vs. cT1
model4_cTGrade	NSUN5P1	0.0360699	-0.245325	0.317465	0.00940416	grade 3 vs. grade 2
model3_cTcNGrade	NSUN5P1	-0.541085	-0.885794	-0.196376	0.00337309	dnMBC vs. eBC
model3_cTcNGrade	NSUN5P1	0.125207	-0.337931	0.588344	0.216116	cT2 vs. cT1
model3_cTcNGrade	NSUN5P1	0.458176	-0.151674	1.06803	0.130208	cT3 vs. cT1
model3_cTcNGrade	NSUN5P1	-0.106319	-0.711941	0.499303	0.759352	cT4 vs. cT1
model3_cTcNGrade	NSUN5P1	0.243359	-0.0767427	0.563461	0.902377	cN pos vs. cN neg
model3_cTcNGrade	NSUN5P1	0.0419542	-0.236615	0.320523	0.00337309	grade 3 vs. grade 2
model2_cTcN	NSUN5P1	-0.541189	-0.882584	-0.199794	0.0030663	dnMBC vs. eBC
model2_cTcN	NSUN5P1	0.129186	-0.328753	0.587125	0.198566	cT2 vs. cT1
model2_cTcN	NSUN5P1	0.470208	-0.128578	1.06899	0.128764	cT3 vs. cT1
model2_cTcN	NSUN5P1	-0.098598	-0.696247	0.49905	0.966379	cT4 vs. cT1
model2_cTcN	NSUN5P1	0.24202	-0.0748834	0.558923	0.0030663	cN pos vs. cN neg
model1_uni	NUTM2E	-0.461716	-0.730961	-0.19247	0.00144285	dnMBC vs. eBC
model4_cTGrade	NUTM2E	-0.551886	-0.869073	-0.234698	0.00136362	dnMBC vs. eBC
model4_cTGrade	NUTM2E	0.283821	-0.187856	0.755497	0.453948	cT2 vs. cT1
model4_cTGrade	NUTM2E	0.458264	-0.163835	1.08036	0.333449	cT3 vs. cT1
model4_cTGrade	NUTM2E	0.427005	-0.198765	1.05277	0.175256	cT4 vs. cT1
model4_cTGrade	NUTM2E	-0.139944	-0.431508	0.151619	0.00136362	grade 3 vs. grade 2
model3_cTcNGrade	NUTM2E	-0.596391	-0.949402	-0.243381	0.0018179	dnMBC vs. eBC
model3_cTcNGrade	NUTM2E	0.305297	-0.174289	0.784882	0.441596	cT2 vs. cT1
model3_cTcNGrade	NUTM2E	0.471858	-0.15692	1.10064	0.554338	cT3 vs. cT1
model3_cTcNGrade	NUTM2E	0.434943	-0.197895	1.06778	0.350926	cT4 vs. cT1
model3_cTcNGrade	NUTM2E	0.0971633	-0.236247	0.430574	0.142399	cN pos vs. cN neg
model3_cTcNGrade	NUTM2E	-0.137332	-0.43452	0.159857	0.0018179	grade 3 vs. grade 2
model2_cTcN	NUTM2E	-0.596368	-0.948145	-0.244591	0.00172638	dnMBC vs. eBC
model2_cTcN	NUTM2E	0.293824	-0.183708	0.771356	0.494396	cT2 vs. cT1
model2_cTcN	NUTM2E	0.434773	-0.187121	1.05667	0.537386	cT3 vs. cT1
model2_cTcN	NUTM2E	0.411839	-0.217587	1.04127	0.0744593	cT4 vs. cT1
model2_cTcN	NUTM2E	0.101244	-0.231272	0.433761	0.00172638	cN pos vs. cN neg
model1_uni	OGFOD1P1	-0.187088	-0.409641	0.0354657	0.0964198	dnMBC vs. eBC
model4_cTGrade	OGFOD1P1	-0.204227	-0.463369	0.0549139	0.117497	dnMBC vs. eBC
model4_cTGrade	OGFOD1P1	-0.106756	-0.487588	0.274076	0.863912	cT2 vs. cT1
model4_cTGrade	OGFOD1P1	-0.0556476	-0.559388	0.448093	0.271867	cT3 vs. cT1
model4_cTGrade	OGFOD1P1	0.00899534	-0.493484	0.511475	0.00199005	cT4 vs. cT1
model4_cTGrade	OGFOD1P1	-0.126365	-0.357514	0.104784	0.117497	grade 3 vs. grade 2
model3_cTcNGrade	OGFOD1P1	-0.190914	-0.479947	0.0981187	0.186216	dnMBC vs. eBC
model3_cTcNGrade	OGFOD1P1	-0.112527	-0.50086	0.275806	0.856753	cT2 vs. cT1
model3_cTcNGrade	OGFOD1P1	-0.0611519	-0.572502	0.450198	0.825058	cT3 vs. cT1
model3_cTcNGrade	OGFOD1P1	0.00728444	-0.50052	0.515089	0.273686	cT4 vs. cT1
model3_cTcNGrade	OGFOD1P1	-0.0291556	-0.297556	0.239245	0.00309189	cN pos vs. cN neg
model3_cTcNGrade	OGFOD1P1	-0.12707	-0.360646	0.106506	0.186216	grade 3 vs. grade 2
model2_cTcN	OGFOD1P1	-0.1906	-0.479734	0.0985349	0.187409	dnMBC vs. eBC
model2_cTcN	OGFOD1P1	-0.124579	-0.512417	0.263259	0.859821	cT2 vs. cT1
model2_cTcN	OGFOD1P1	-0.0975924	-0.604716	0.409531	0.849274	cT3 vs. cT1
model2_cTcN	OGFOD1P1	-0.0161016	-0.522262	0.490059	0.00511506	cT4 vs. cT1
model2_cTcN	OGFOD1P1	-0.0250987	-0.29349	0.243293	0.187409	cN pos vs. cN neg
model1_uni	PMS2P6	-0.486191	-0.838919	-0.133464	0.00848047	dnMBC vs. eBC
model4_cTGrade	PMS2P6	-0.288997	-0.681977	0.103983	0.142935	dnMBC vs. eBC
model4_cTGrade	PMS2P6	-0.0359295	-0.624406	0.552547	0.182504	cT2 vs. cT1
model4_cTGrade	PMS2P6	-0.248595	-1.02337	0.526184	0.524637	cT3 vs. cT1
model4_cTGrade	PMS2P6	-0.639279	-1.42261	0.14405	0.39193	cT4 vs. cT1
model4_cTGrade	PMS2P6	0.115592	-0.252361	0.483546	0.142935	grade 3 vs. grade 2
model3_cTcNGrade	PMS2P6	-0.301051	-0.743596	0.141494	0.173831	dnMBC vs. eBC
model3_cTcNGrade	PMS2P6	-0.0310856	-0.63187	0.569699	0.188812	cT2 vs. cT1
model3_cTcNGrade	PMS2P6	-0.243674	-1.03159	0.544246	0.900617	cT3 vs. cT1
model3_cTcNGrade	PMS2P6	-0.63678	-1.42903	0.155473	0.525565	cT4 vs. cT1
model3_cTcNGrade	PMS2P6	0.0256133	-0.391879	0.443106	0.453733	cN pos vs. cN neg
model3_cTcNGrade	PMS2P6	0.116288	-0.255197	0.487773	0.173831	grade 3 vs. grade 2
model2_cTcN	PMS2P6	-0.301136	-0.740538	0.138266	0.171074	dnMBC vs. eBC
model2_cTcN	PMS2P6	-0.0207295	-0.616485	0.575026	0.197199	cT2 vs. cT1
model2_cTcN	PMS2P6	-0.212509	-0.988707	0.563688	0.912395	cT3 vs. cT1
model2_cTcN	PMS2P6	-0.617018	-1.40141	0.167374	0.334495	cT4 vs. cT1
model2_cTcN	PMS2P6	0.0224374	-0.392114	0.436989	0.171074	cN pos vs. cN neg
model1_uni	POM121L7P	-0.0729963	-0.355338	0.209345	0.601743	dnMBC vs. eBC
model4_cTGrade	POM121L7P	-0.111244	-0.435546	0.213058	0.487565	dnMBC vs. eBC
model4_cTGrade	POM121L7P	0.171221	-0.305371	0.647812	0.514138	cT2 vs. cT1
model4_cTGrade	POM121L7P	0.453665	-0.17674	1.08407	0.361821	cT3 vs. cT1
model4_cTGrade	POM121L7P	0.16668	-0.462147	0.795508	0.0531636	cT4 vs. cT1
model4_cTGrade	POM121L7P	0.130778	-0.158493	0.420049	0.487565	grade 3 vs. grade 2
model3_cTcNGrade	POM121L7P	-0.181155	-0.540229	0.177918	0.30927	dnMBC vs. eBC
model3_cTcNGrade	POM121L7P	0.201525	-0.280912	0.683961	0.470465	cT2 vs. cT1
model3_cTcNGrade	POM121L7P	0.48257	-0.152694	1.11783	0.35395	cT3 vs. cT1
model3_cTcNGrade	POM121L7P	0.175665	-0.455194	0.806523	0.349558	cT4 vs. cT1
model3_cTcNGrade	POM121L7P	0.153103	-0.180338	0.486544	0.0343996	cN pos vs. cN neg
model3_cTcNGrade	POM121L7P	0.13448	-0.155697	0.424658	0.30927	grade 3 vs. grade 2
model2_cTcN	POM121L7P	-0.181488	-0.539629	0.176652	0.307669	dnMBC vs. eBC
model2_cTcN	POM121L7P	0.21428	-0.266121	0.69468	0.398763	cT2 vs. cT1
model2_cTcN	POM121L7P	0.521135	-0.10702	1.14929	0.366521	cT3 vs. cT1
model2_cTcN	POM121L7P	0.200414	-0.426548	0.827377	0.0506458	cT4 vs. cT1
model2_cTcN	POM121L7P	0.14881	-0.183637	0.481257	0.307669	cN pos vs. cN neg
model1_uni	PSG10P	0.142218	-0.18263	0.467067	0.378792	dnMBC vs. eBC
model4_cTGrade	PSG10P	0.161984	-0.218241	0.542208	0.38976	dnMBC vs. eBC
model4_cTGrade	PSG10P	0.0767019	-0.482072	0.635476	0.944619	cT2 vs. cT1
model4_cTGrade	PSG10P	0.118976	-0.620136	0.858088	0.342988	cT3 vs. cT1
model4_cTGrade	PSG10P	-0.04508	-0.782342	0.692182	0.121606	cT4 vs. cT1
model4_cTGrade	PSG10P	0.159548	-0.179604	0.4987	0.38976	grade 3 vs. grade 2
model3_cTcNGrade	PSG10P	0.251523	-0.168832	0.671878	0.229731	dnMBC vs. eBC
model3_cTcNGrade	PSG10P	0.0378899	-0.526882	0.602662	0.974762	cT2 vs. cT1
model3_cTcNGrade	PSG10P	0.0819565	-0.661726	0.825639	0.311313	cT3 vs. cT1
model3_cTcNGrade	PSG10P	-0.0565867	-0.795112	0.681938	0.357515	cT4 vs. cT1
model3_cTcNGrade	PSG10P	-0.196087	-0.586435	0.194261	0.271125	cN pos vs. cN neg
model3_cTcNGrade	PSG10P	0.154807	-0.184894	0.494508	0.229731	grade 3 vs. grade 2
model2_cTcN	PSG10P	0.25114	-0.168014	0.670294	0.229538	dnMBC vs. eBC
model2_cTcN	PSG10P	0.0525728	-0.50967	0.614816	0.966496	cT2 vs. cT1
model2_cTcN	PSG10P	0.126351	-0.608818	0.861521	0.298477	cT3 vs. cT1
model2_cTcN	PSG10P	-0.028096	-0.761869	0.705677	0.373397	cT4 vs. cT1
model2_cTcN	PSG10P	-0.20103	-0.590113	0.188054	0.229538	cN pos vs. cN neg
model1_uni	RNU1-11P	-0.585883	-0.79753	-0.374236	<0.001	dnMBC vs. eBC
model4_cTGrade	RNU1-11P	-0.591734	-0.834547	-0.348921	<0.001	dnMBC vs. eBC
model4_cTGrade	RNU1-11P	-0.100655	-0.466407	0.265098	0.840692	cT2 vs. cT1
model4_cTGrade	RNU1-11P	0.0354023	-0.445408	0.516213	<0.001	cT3 vs. cT1
model4_cTGrade	RNU1-11P	-0.0958003	-0.58405	0.392449	0.823501	cT4 vs. cT1
model4_cTGrade	RNU1-11P	0.505896	0.274887	0.736905	<0.001	grade 3 vs. grade 2
model3_cTcNGrade	RNU1-11P	-0.654498	-0.926005	-0.382992	<0.001	dnMBC vs. eBC
model3_cTcNGrade	RNU1-11P	-0.0729118	-0.442785	0.296962	0.85985	cT2 vs. cT1
model3_cTcNGrade	RNU1-11P	0.0643048	-0.420064	0.548674	0.29655	cT3 vs. cT1
model3_cTcNGrade	RNU1-11P	-0.0816655	-0.570965	0.407634	<0.001	cT4 vs. cT1
model3_cTcNGrade	RNU1-11P	0.133479	-0.124082	0.39104	0.556345	cN pos vs. cN neg
model3_cTcNGrade	RNU1-11P	0.508373	0.27721	0.739536	<0.001	grade 3 vs. grade 2
model2_cTcN	RNU1-11P	-0.656313	-0.950554	-0.362072	<0.001	dnMBC vs. eBC
model2_cTcN	RNU1-11P	-0.0722114	-0.482649	0.338226	0.654891	cT2 vs. cT1
model2_cTcN	RNU1-11P	0.174369	-0.353311	0.70205	0.353433	cT3 vs. cT1
model2_cTcN	RNU1-11P	-0.0375223	-0.598977	0.523932	0.449829	cT4 vs. cT1
model2_cTcN	RNU1-11P	0.134755	-0.158075	0.427585	<0.001	cN pos vs. cN neg
model1_uni	RNU1-67P	-0.440406	-0.692472	-0.188339	0.0012085	dnMBC vs. eBC
model4_cTGrade	RNU1-67P	-0.390232	-0.677711	-0.102754	0.0096596	dnMBC vs. eBC
model4_cTGrade	RNU1-67P	-0.0617623	-0.484238	0.360713	0.704464	cT2 vs. cT1
model4_cTGrade	RNU1-67P	-0.262082	-0.820906	0.296742	0.0663653	cT3 vs. cT1
model4_cTGrade	RNU1-67P	-0.195315	-0.75274	0.36211	0.857986	cT4 vs. cT1
model4_cTGrade	RNU1-67P	0.239115	-0.0173096	0.49554	0.0096596	grade 3 vs. grade 2
model3_cTcNGrade	RNU1-67P	-0.466315	-0.783352	-0.149278	0.0055602	dnMBC vs. eBC
model3_cTcNGrade	RNU1-67P	-0.0287832	-0.454742	0.397175	0.693823	cT2 vs. cT1
model3_cTcNGrade	RNU1-67P	-0.230626	-0.791521	0.330268	0.255265	cT3 vs. cT1
model3_cTcNGrade	RNU1-67P	-0.185538	-0.742543	0.371467	0.0619459	cT4 vs. cT1
model3_cTcNGrade	RNU1-67P	0.166618	-0.127788	0.461023	0.563846	cN pos vs. cN neg
model3_cTcNGrade	RNU1-67P	0.243144	-0.0130632	0.499351	0.0055602	grade 3 vs. grade 2
model2_cTcN	RNU1-67P	-0.466917	-0.790946	-0.142888	0.00638843	dnMBC vs. eBC
model2_cTcN	RNU1-67P	-0.00572188	-0.440366	0.428922	0.82787	cT2 vs. cT1
model2_cTcN	RNU1-67P	-0.160899	-0.729225	0.407427	0.288101	cT3 vs. cT1
model2_cTcN	RNU1-67P	-0.140789	-0.708036	0.426457	0.951842	cT4 vs. cT1
model2_cTcN	RNU1-67P	0.158855	-0.141927	0.459638	0.00638843	cN pos vs. cN neg
model1_uni	RPS2P32	-0.418174	-0.707954	-0.128394	0.0061048	dnMBC vs. eBC
model4_cTGrade	RPS2P32	-0.278958	-0.589413	0.0314967	0.0762341	dnMBC vs. eBC
model4_cTGrade	RPS2P32	-0.02178	-0.478022	0.434462	0.0134949	cT2 vs. cT1
model4_cTGrade	RPS2P32	-0.764131	-1.36762	-0.160643	0.737029	cT3 vs. cT1
model4_cTGrade	RPS2P32	-0.386725	-0.988702	0.215252	0.179957	cT4 vs. cT1
model4_cTGrade	RPS2P32	0.045789	-0.23113	0.322708	0.0762341	grade 3 vs. grade 2
model3_cTcNGrade	RPS2P32	-0.25623	-0.602339	0.0898796	0.140145	dnMBC vs. eBC
model3_cTcNGrade	RPS2P32	-0.031632	-0.496651	0.433387	0.0149773	cT2 vs. cT1
model3_cTcNGrade	RPS2P32	-0.773528	-1.38586	-0.161199	0.752776	cT3 vs. cT1
model3_cTcNGrade	RPS2P32	-0.389646	-0.997728	0.218436	0.745792	cT4 vs. cT1
model3_cTcNGrade	RPS2P32	-0.0497745	-0.371177	0.271628	0.175846	cN pos vs. cN neg
model3_cTcNGrade	RPS2P32	0.0445855	-0.235115	0.324286	0.140145	grade 3 vs. grade 2
model2_cTcN	RPS2P32	-0.25634	-0.599157	0.0864768	0.136604	dnMBC vs. eBC
model2_cTcN	RPS2P32	-0.0274032	-0.487249	0.432443	0.0140603	cT2 vs. cT1
model2_cTcN	RPS2P32	-0.760742	-1.36202	-0.159463	0.743862	cT3 vs. cT1
model2_cTcN	RPS2P32	-0.38144	-0.981577	0.218696	0.133419	cT4 vs. cT1
model2_cTcN	RPS2P32	-0.0511979	-0.369421	0.267025	0.136604	cN pos vs. cN neg
model1_uni	RPS7P3	-0.178291	-0.441733	0.0851505	0.177369	dnMBC vs. eBC
model4_cTGrade	RPS7P3	-0.234836	-0.521152	0.0514794	0.103922	dnMBC vs. eBC
model4_cTGrade	RPS7P3	0.187327	-0.23344	0.608094	0.11391	cT2 vs. cT1
model4_cTGrade	RPS7P3	0.64731	0.0907453	1.20387	0.00493596	cT3 vs. cT1
model4_cTGrade	RPS7P3	0.266719	-0.288453	0.82189	0.0211011	cT4 vs. cT1
model4_cTGrade	RPS7P3	-0.38109	-0.636477	-0.125702	0.103922	grade 3 vs. grade 2
model3_cTcNGrade	RPS7P3	-0.227756	-0.547205	0.0916927	0.154768	dnMBC vs. eBC
model3_cTcNGrade	RPS7P3	0.184258	-0.244941	0.613457	0.121695	cT2 vs. cT1
model3_cTcNGrade	RPS7P3	0.644383	0.0792205	1.20954	0.915268	cT3 vs. cT1
model3_cTcNGrade	RPS7P3	0.265809	-0.295434	0.827052	0.00537419	cT4 vs. cT1
model3_cTcNGrade	RPS7P3	-0.0155047	-0.31215	0.281141	0.0290383	cN pos vs. cN neg
model3_cTcNGrade	RPS7P3	-0.381465	-0.639621	-0.123308	0.154768	grade 3 vs. grade 2
model2_cTcN	RPS7P3	-0.227728	-0.563366	0.107911	0.175239	dnMBC vs. eBC
model2_cTcN	RPS7P3	0.160896	-0.294742	0.616535	0.280619	cT2 vs. cT1
model2_cTcN	RPS7P3	0.542776	-0.0506005	1.13615	0.949851	cT3 vs. cT1
model2_cTcN	RPS7P3	0.215181	-0.385405	0.815767	0.17205	cT4 vs. cT1
model2_cTcN	RPS7P3	-0.00981621	-0.327094	0.307461	0.175239	cN pos vs. cN neg
model1_uni	RPSAP39	-0.125691	-0.348828	0.0974455	0.259409	dnMBC vs. eBC
model4_cTGrade	RPSAP39	-0.162476	-0.420929	0.0959772	0.208032	dnMBC vs. eBC
model4_cTGrade	RPSAP39	0.314932	-0.0861398	0.716005	0.460447	cT2 vs. cT1
model4_cTGrade	RPSAP39	0.25543	-0.267501	0.778362	0.136655	cT3 vs. cT1
model4_cTGrade	RPSAP39	0.261057	-0.282527	0.80464	0.123805	cT4 vs. cT1
model4_cTGrade	RPSAP39	0.200715	-0.0677473	0.469177	0.208032	grade 3 vs. grade 2
model3_cTcNGrade	RPSAP39	-0.117895	-0.413354	0.177564	0.419557	dnMBC vs. eBC
model3_cTcNGrade	RPSAP39	0.295459	-0.113127	0.704044	0.529146	cT2 vs. cT1
model3_cTcNGrade	RPSAP39	0.233621	-0.297484	0.764726	0.522996	cT3 vs. cT1
model3_cTcNGrade	RPSAP39	0.244949	-0.304835	0.794733	0.141975	cT4 vs. cT1
model3_cTcNGrade	RPSAP39	-0.0906432	-0.378403	0.197117	0.228359	cN pos vs. cN neg
model3_cTcNGrade	RPSAP39	0.19981	-0.0713877	0.471008	0.419557	grade 3 vs. grade 2
model2_cTcN	RPSAP39	-0.117085	-0.414194	0.180024	0.425819	dnMBC vs. eBC
model2_cTcN	RPSAP39	0.310871	-0.100268	0.72201	0.49596	cT2 vs. cT1
model2_cTcN	RPSAP39	0.280219	-0.250885	0.811322	0.515514	cT3 vs. cT1
model2_cTcN	RPSAP39	0.270844	-0.283147	0.824836	0.425739	cT4 vs. cT1
model2_cTcN	RPSAP39	-0.0932549	-0.383634	0.197125	0.425819	cN pos vs. cN neg
model1_uni	SERPINH1P1	-0.384878	-0.62899	-0.140766	0.0030391	dnMBC vs. eBC
model4_cTGrade	SERPINH1P1	-0.38442	-0.653544	-0.115295	0.00680236	dnMBC vs. eBC
model4_cTGrade	SERPINH1P1	0.255021	-0.140483	0.650524	0.504113	cT2 vs. cT1
model4_cTGrade	SERPINH1P1	0.131142	-0.392004	0.654289	0.0175395	cT3 vs. cT1
model4_cTGrade	SERPINH1P1	0.108829	-0.413008	0.630667	0.0362396	cT4 vs. cT1
model4_cTGrade	SERPINH1P1	0.296024	0.0559701	0.536077	0.00680236	grade 3 vs. grade 2
model3_cTcNGrade	SERPINH1P1	-0.313619	-0.610458	-0.0167812	0.0391844	dnMBC vs. eBC
model3_cTcNGrade	SERPINH1P1	0.224331	-0.174489	0.623152	0.609261	cT2 vs. cT1
model3_cTcNGrade	SERPINH1P1	0.101871	-0.423289	0.62703	0.258108	cT3 vs. cT1
model3_cTcNGrade	SERPINH1P1	0.0997308	-0.421787	0.621248	0.018866	cT4 vs. cT1
model3_cTcNGrade	SERPINH1P1	-0.155049	-0.430698	0.120599	0.111152	cN pos vs. cN neg
model3_cTcNGrade	SERPINH1P1	0.292275	0.052391	0.532158	0.0391844	grade 3 vs. grade 2
model2_cTcN	SERPINH1P1	-0.314343	-0.623821	-0.00486488	0.0467446	dnMBC vs. eBC
model2_cTcN	SERPINH1P1	0.252053	-0.163074	0.667179	0.633598	cT2 vs. cT1
model2_cTcN	SERPINH1P1	0.185688	-0.357117	0.728492	0.25062	cT3 vs. cT1
model2_cTcN	SERPINH1P1	0.153521	-0.388253	0.695295	0.3435	cT4 vs. cT1
model2_cTcN	SERPINH1P1	-0.164381	-0.451656	0.122895	0.0467446	cN pos vs. cN neg
