# Supplementary material for: Differences in the Tumor Molecular and Microenvironmental Landscape between Early (Non-Metastatic) and De Novo Metastatic Primary Luminal Breast Tumors
Source: Cancers (Basel). 2023 Aug 30;15(17):4341. doi: 10.3390/cancers15174341 (PMC10486668; doi:10.3390/cancers15174341)
Supplement: Supplementary file 1 [file cancers-15-04341-s001.zip › Supplementary Table S2.xlsx]

## Sheet: Sheet1
Supplementary Table S2: Multivariable models built with continuous scores as outcome (clinical gene expression signatures and pathological scores), the group (dnMBC vs. eBC) as a fixed effect, and a random effect on the patient pair. Co-variates were added in the multivariable models such as cT (cT4, cT3, cT2 vs. cT1), cN (positive vs. negative), and grade (3 vs. 2). Model 1 is the univariable mo…
model	outcome	coefficient	ci_low	ci_high	p-value	variable
model1_uni	Fibroblasts (% of nuclei)	-8.45384	-17.5987	0.690985	0.068601	dnMBC vs. eBC
model4_cTGrade	Fibroblasts (% of nuclei)	-5.9852	-16.4563	4.48591	0.249116	dnMBC vs. eBC
model4_cTGrade	Fibroblasts (% of nuclei)	-10.1741	-25.3212	4.97297	0.426135	cT2 vs. cT1
model4_cTGrade	Fibroblasts (% of nuclei)	-4.3979	-24.3587	15.5628	0.892027	cT3 vs. cT1
model4_cTGrade	Fibroblasts (% of nuclei)	-14.0319	-34.8139	6.75013	<0.001	cT4 vs. cT1
model4_cTGrade	Fibroblasts (% of nuclei)	-0.629539	-10.1181	8.85897	0.249116	grade 3 vs. grade 2
model3_cTcNGrade	Fibroblasts (% of nuclei)	-6.99038	-18.4837	4.50294	0.220392	dnMBC vs. eBC
model3_cTcNGrade	Fibroblasts (% of nuclei)	-9.76114	-25.1929	5.67066	0.447032	cT2 vs. cT1
model3_cTcNGrade	Fibroblasts (% of nuclei)	-3.98728	-24.1942	16.2197	0.646469	cT3 vs. cT1
model3_cTcNGrade	Fibroblasts (% of nuclei)	-13.9992	-35.0536	7.05531	0.919268	cT4 vs. cT1
model3_cTcNGrade	Fibroblasts (% of nuclei)	2.40427	-8.31758	13.1261	<0.001	cN pos vs. cN neg
model3_cTcNGrade	Fibroblasts (% of nuclei)	-0.479065	-10.1695	9.21138	0.220392	grade 3 vs. grade 2
model2_cTcN	Fibroblasts (% of nuclei)	-6.95204	-18.3438	4.43976	0.219443	dnMBC vs. eBC
model2_cTcN	Fibroblasts (% of nuclei)	-9.82856	-25.0399	5.38276	0.437162	cT2 vs. cT1
model2_cTcN	Fibroblasts (% of nuclei)	-4.15147	-23.9695	15.6665	0.659935	cT3 vs. cT1
model2_cTcN	Fibroblasts (% of nuclei)	-14.0503	-34.7453	6.64474	<0.001	cT4 vs. cT1
model2_cTcN	Fibroblasts (% of nuclei)	2.28033	-8.30198	12.8627	0.219443	cN pos vs. cN neg
model1_uni	GENE21	0.114486	-0.145404	0.374377	0.375876	dnMBC vs. eBC
model4_cTGrade	GENE21	0.155531	-0.140722	0.451783	0.290922	dnMBC vs. eBC
model4_cTGrade	GENE21	0.0135087	-0.45063	0.477647	0.775256	cT2 vs. cT1
model4_cTGrade	GENE21	0.0949502	-0.508503	0.698403	0.016916	cT3 vs. cT1
model4_cTGrade	GENE21	-0.172126	-0.804432	0.460179	0.563475	cT4 vs. cT1
model4_cTGrade	GENE21	0.393948	0.076464	0.711432	0.290922	grade 3 vs. grade 2
model3_cTcNGrade	GENE21	0.0695988	-0.268621	0.407819	0.675784	dnMBC vs. eBC
model3_cTcNGrade	GENE21	0.0565357	-0.413207	0.526279	0.724981	cT2 vs. cT1
model3_cTcNGrade	GENE21	0.144419	-0.464552	0.753391	0.290949	cT3 vs. cT1
model3_cTcNGrade	GENE21	-0.137986	-0.774302	0.49833	0.0169941	cT4 vs. cT1
model3_cTcNGrade	GENE21	0.174292	-0.158058	0.506643	0.346614	cN pos vs. cN neg
model3_cTcNGrade	GENE21	0.396678	0.0769729	0.716383	0.675784	grade 3 vs. grade 2
model2_cTcN	GENE21	0.0697024	-0.28198	0.421385	0.687459	dnMBC vs. eBC
model2_cTcN	GENE21	0.0876476	-0.401158	0.576453	0.682454	cT2 vs. cT1
model2_cTcN	GENE21	0.228319	-0.401585	0.858224	0.312967	cT3 vs. cT1
model2_cTcN	GENE21	-0.0877232	-0.751261	0.575815	0.852266	cT4 vs. cT1
model2_cTcN	GENE21	0.173859	-0.173077	0.520795	0.687459	cN pos vs. cN neg
model1_uni	GENE70	-0.228164	-0.473249	0.0169204	0.0669455	dnMBC vs. eBC
model4_cTGrade	GENE70	-0.259944	-0.54541	0.0255222	0.0725958	dnMBC vs. eBC
model4_cTGrade	GENE70	-0.129864	-0.573249	0.313522	0.723198	cT2 vs. cT1
model4_cTGrade	GENE70	-0.0560496	-0.634001	0.521902	0.0054576	cT3 vs. cT1
model4_cTGrade	GENE70	0.0731616	-0.528055	0.674378	0.0111762	cT4 vs. cT1
model4_cTGrade	GENE70	-0.437816	-0.73518	-0.140452	0.0725958	grade 3 vs. grade 2
model3_cTcNGrade	GENE70	-0.181832	-0.505011	0.141347	0.257988	dnMBC vs. eBC
model3_cTcNGrade	GENE70	-0.170627	-0.618825	0.27757	0.645854	cT2 vs. cT1
model3_cTcNGrade	GENE70	-0.105466	-0.687056	0.476124	0.312062	cT3 vs. cT1
model3_cTcNGrade	GENE70	0.0419651	-0.563702	0.647633	0.00610834	cT4 vs. cT1
model3_cTcNGrade	GENE70	-0.15878	-0.47536	0.1578	0.00670518	cN pos vs. cN neg
model3_cTcNGrade	GENE70	-0.438897	-0.741162	-0.136631	0.257988	grade 3 vs. grade 2
model2_cTcN	GENE70	-0.172509	-0.507656	0.162638	0.300267	dnMBC vs. eBC
model2_cTcN	GENE70	-0.216941	-0.684972	0.25109	0.599454	cT2 vs. cT1
model2_cTcN	GENE70	-0.215967	-0.817175	0.385242	0.289203	cT3 vs. cT1
model2_cTcN	GENE70	-0.0222056	-0.664367	0.619956	0.046729	cT4 vs. cT1
model2_cTcN	GENE70	-0.176307	-0.510913	0.158299	0.300267	cN pos vs. cN neg
model1_uni	GGI grading	0.0742885	-0.20312	0.351697	0.588858	dnMBC vs. eBC
model4_cTGrade	GGI grading	0.100936	-0.213257	0.41513	0.515375	dnMBC vs. eBC
model4_cTGrade	GGI grading	-0.0167218	-0.478458	0.445015	0.906178	cT2 vs. cT1
model4_cTGrade	GGI grading	-0.143244	-0.754	0.467512	0.000623731	cT3 vs. cT1
model4_cTGrade	GGI grading	-0.13384	-0.743067	0.475387	0.332008	cT4 vs. cT1
model4_cTGrade	GGI grading	0.528583	0.248329	0.808837	0.515375	grade 3 vs. grade 2
model3_cTcNGrade	GGI grading	-0.0012184	-0.345617	0.34318	0.994253	dnMBC vs. eBC
model3_cTcNGrade	GGI grading	0.0275585	-0.435162	0.490279	0.871639	cT2 vs. cT1
model3_cTcNGrade	GGI grading	-0.101009	-0.710311	0.508293	0.162399	cT3 vs. cT1
model3_cTcNGrade	GGI grading	-0.120712	-0.725789	0.484364	0.000541187	cT4 vs. cT1
model3_cTcNGrade	GGI grading	0.223714	-0.0960997	0.543528	0.159504	cN pos vs. cN neg
model3_cTcNGrade	GGI grading	0.533992	0.255674	0.812311	0.994253	grade 3 vs. grade 2
model2_cTcN	GGI grading	-0.00785951	-0.375938	0.360219	0.965376	dnMBC vs. eBC
model2_cTcN	GGI grading	0.134241	-0.373031	0.641513	0.89815	cT2 vs. cT1
model2_cTcN	GGI grading	0.0730806	-0.583508	0.729669	0.216917	cT3 vs. cT1
model2_cTcN	GGI grading	0.00619694	-0.673426	0.68582	0.584009	cT4 vs. cT1
model2_cTcN	GGI grading	0.219942	-0.136993	0.576878	0.965376	cN pos vs. cN neg
model1_uni	Immune cells (% of nuclei)	2.89501	-2.98294	8.77297	0.321194	dnMBC vs. eBC
model4_cTGrade	Immune cells (% of nuclei)	2.41213	-4.44643	9.27069	0.474237	dnMBC vs. eBC
model4_cTGrade	Immune cells (% of nuclei)	3.21861	-6.70272	13.1399	0.857913	cT2 vs. cT1
model4_cTGrade	Immune cells (% of nuclei)	5.24024	-7.83402	18.3145	0.32198	cT3 vs. cT1
model4_cTGrade	Immune cells (% of nuclei)	2.42441	-11.1878	16.0366	0.101471	cT4 vs. cT1
model4_cTGrade	Immune cells (% of nuclei)	3.04096	-3.17401	9.25592	0.474237	grade 3 vs. grade 2
model3_cTcNGrade	Immune cells (% of nuclei)	3.61558	-3.91727	11.1484	0.330361	dnMBC vs. eBC
model3_cTcNGrade	Immune cells (% of nuclei)	2.6952	-7.36759	12.758	0.89927	cT2 vs. cT1
model3_cTcNGrade	Immune cells (% of nuclei)	4.74595	-8.45927	17.9512	0.419008	cT3 vs. cT1
model3_cTcNGrade	Immune cells (% of nuclei)	2.24891	-11.4456	15.9434	0.335924	cT4 vs. cT1
model3_cTcNGrade	Immune cells (% of nuclei)	-2.77121	-9.7493	4.20689	0.071446	cN pos vs. cN neg
model3_cTcNGrade	Immune cells (% of nuclei)	2.96579	-3.28635	9.21793	0.330361	grade 3 vs. grade 2
model2_cTcN	Immune cells (% of nuclei)	3.62709	-3.88453	11.1387	0.328246	dnMBC vs. eBC
model2_cTcN	Immune cells (% of nuclei)	3.05277	-6.95353	13.0591	0.849005	cT2 vs. cT1
model2_cTcN	Immune cells (% of nuclei)	5.58839	-7.46008	18.6369	0.4019	cT3 vs. cT1
model2_cTcN	Immune cells (% of nuclei)	2.85203	-10.7449	16.449	0.0333358	cT4 vs. cT1
model2_cTcN	Immune cells (% of nuclei)	-2.87141	-9.82669	4.08387	0.328246	cN pos vs. cN neg
model1_uni	Normal epithelial cells (% of nuclei)	1.83149	-1.42192	5.08491	0.257732	dnMBC vs. eBC
model4_cTGrade	Normal epithelial cells (% of nuclei)	3.39998	-0.329484	7.12945	0.0719143	dnMBC vs. eBC
model4_cTGrade	Normal epithelial cells (% of nuclei)	0.109761	-5.21069	5.43021	0.346373	cT2 vs. cT1
model4_cTGrade	Normal epithelial cells (% of nuclei)	-1.30136	-8.30726	5.70453	0.0740208	cT3 vs. cT1
model4_cTGrade	Normal epithelial cells (% of nuclei)	-4.72682	-12.0335	2.57984	0.0429906	cT4 vs. cT1
model4_cTGrade	Normal epithelial cells (% of nuclei)	-3.0452	-6.41202	0.321623	0.0719143	grade 3 vs. grade 2
model3_cTcNGrade	Normal epithelial cells (% of nuclei)	3.30034	-0.897971	7.49865	0.116992	dnMBC vs. eBC
model3_cTcNGrade	Normal epithelial cells (% of nuclei)	0.146376	-5.28133	5.57408	0.353943	cT2 vs. cT1
model3_cTcNGrade	Normal epithelial cells (% of nuclei)	-1.26217	-8.39053	5.86619	0.911252	cT3 vs. cT1
model3_cTcNGrade	Normal epithelial cells (% of nuclei)	-4.70758	-12.1122	2.69702	0.0789432	cT4 vs. cT1
model3_cTcNGrade	Normal epithelial cells (% of nuclei)	0.210011	-3.66145	4.08148	0.0671948	cN pos vs. cN neg
model3_cTcNGrade	Normal epithelial cells (% of nuclei)	-3.0329	-6.44847	0.38266	0.116992	grade 3 vs. grade 2
model2_cTcN	Normal epithelial cells (% of nuclei)	3.15564	-1.10114	7.41241	0.138453	dnMBC vs. eBC
model2_cTcN	Normal epithelial cells (% of nuclei)	-0.310698	-5.82699	5.20559	0.333262	cT2 vs. cT1
model2_cTcN	Normal epithelial cells (% of nuclei)	-2.0771	-9.27213	5.11793	0.82466	cT3 vs. cT1
model2_cTcN	Normal epithelial cells (% of nuclei)	-5.2882	-12.833	2.25661	0.166099	cT4 vs. cT1
model2_cTcN	Normal epithelial cells (% of nuclei)	0.426423	-3.51778	4.37063	0.138453	cN pos vs. cN neg
model1_uni	sTILs (%)	4.56132	-1.41666	10.5393	0.129091	dnMBC vs. eBC
model4_cTGrade	sTILs (%)	4.56246	-2.40471	11.5296	0.188684	dnMBC vs. eBC
model4_cTGrade	sTILs (%)	2.05532	-8.03644	12.1471	0.911107	cT2 vs. cT1
model4_cTGrade	sTILs (%)	-1.00813	-14.3022	12.2859	0.391793	cT3 vs. cT1
model4_cTGrade	sTILs (%)	0.963026	-12.8884	14.8145	0.989776	cT4 vs. cT1
model4_cTGrade	sTILs (%)	2.6717	-3.6606	9.004	0.188684	grade 3 vs. grade 2
model3_cTcNGrade	sTILs (%)	5.74643	-1.90795	13.4008	0.133756	dnMBC vs. eBC
model3_cTcNGrade	sTILs (%)	1.54223	-8.69827	11.7827	0.928186	cT2 vs. cT1
model3_cTcNGrade	sTILs (%)	-1.50204	-14.932	11.9279	0.435228	cT3 vs. cT1
model3_cTcNGrade	sTILs (%)	0.785214	-13.1613	14.7317	0.408439	cT4 vs. cT1
model3_cTcNGrade	sTILs (%)	-2.723	-9.82824	4.38224	0.76678	cN pos vs. cN neg
model3_cTcNGrade	sTILs (%)	2.59342	-3.7886	8.97545	0.133756	grade 3 vs. grade 2
model2_cTcN	sTILs (%)	5.75781	-1.84167	13.3573	0.130693	dnMBC vs. eBC
model2_cTcN	sTILs (%)	1.85567	-8.30196	12.0133	0.939428	cT2 vs. cT1
model2_cTcN	sTILs (%)	-0.793083	-14.0218	12.4356	0.419199	cT3 vs. cT1
model2_cTcN	sTILs (%)	1.3037	-12.523	15.1304	0.580892	cT4 vs. cT1
model2_cTcN	sTILs (%)	-2.81094	-9.88008	4.2582	0.130693	cN pos vs. cN neg
model1_uni	Tumor epithelial cells (% of nuclei)	5.36782	-2.25384	12.9895	0.159659	dnMBC vs. eBC
model4_cTGrade	Tumor epithelial cells (% of nuclei)	2.35951	-6.25752	10.9765	0.575876	dnMBC vs. eBC
model4_cTGrade	Tumor epithelial cells (% of nuclei)	3.82362	-8.58419	16.2314	0.252503	cT2 vs. cT1
model4_cTGrade	Tumor epithelial cells (% of nuclei)	-1.45674	-17.7579	14.8445	0.80492	cT3 vs. cT1
model4_cTGrade	Tumor epithelial cells (% of nuclei)	13.3409	-3.64558	30.3274	<0.001	cT4 vs. cT1
model4_cTGrade	Tumor epithelial cells (% of nuclei)	-0.940683	-8.74464	6.86328	0.575876	grade 3 vs. grade 2
model3_cTcNGrade	Tumor epithelial cells (% of nuclei)	2.00078	-7.47918	11.4807	0.66521	dnMBC vs. eBC
model3_cTcNGrade	Tumor epithelial cells (% of nuclei)	3.97499	-8.67903	16.629	0.264317	cT2 vs. cT1
model3_cTcNGrade	Tumor epithelial cells (% of nuclei)	-1.30716	-17.8762	15.2619	0.842926	cT3 vs. cT1
model3_cTcNGrade	Tumor epithelial cells (% of nuclei)	13.388	-3.80878	30.5848	0.809736	cT4 vs. cT1
model3_cTcNGrade	Tumor epithelial cells (% of nuclei)	0.848276	-7.94488	9.64143	<0.001	cN pos vs. cN neg
model3_cTcNGrade	Tumor epithelial cells (% of nuclei)	-0.926087	-8.82493	6.97276	0.66521	grade 3 vs. grade 2
model2_cTcN	Tumor epithelial cells (% of nuclei)	1.98721	-7.38161	11.356	0.66431	dnMBC vs. eBC
model2_cTcN	Tumor epithelial cells (% of nuclei)	3.87637	-8.60259	16.3553	0.256324	cT2 vs. cT1
model2_cTcN	Tumor epithelial cells (% of nuclei)	-1.56595	-17.7961	14.6642	0.837779	cT3 vs. cT1
model2_cTcN	Tumor epithelial cells (% of nuclei)	13.2117	-3.71965	30.1431	<0.001	cT4 vs. cT1
model2_cTcN	Tumor epithelial cells (% of nuclei)	0.868023	-7.82111	9.55715	0.66431	cN pos vs. cN neg
