# Supplementary material for: Differences in the Tumor Molecular and Microenvironmental Landscape between Early (Non-Metastatic) and De Novo Metastatic Primary Luminal Breast Tumors
Source: Cancers (Basel). 2023 Aug 30;15(17):4341. doi: 10.3390/cancers15174341 (PMC10486668; doi:10.3390/cancers15174341)
Supplement: Supplementary file 1 [file cancers-15-04341-s001.zip › Supplementary Table S5.xlsx]

## Sheet: Sheet1
Supplementary Table S5: Multivariable models built with continuous scores as outcome (hypoxia-related genes and signatures), the group (dnMBC vs. eBC) as a fixed effect, and a random effect on the patient pair. Co-variates were added in the multivariable models such as cT (cT4, cT3, cT2 vs. cT1), cN (positive vs. negative), and grade (3 vs. 2). Model 1 is the univariable model. Model 2 is correct…
model	outcome	coefficient	ci_low	ci_high	p-value	variable
model1_uni	Continuous.Hypoxia.up	0.310025	0.0688741	0.551176	0.0134289	dnMBC vs. eBC
model4_cTGrade	Continuous.Hypoxia.up	0.210396	-0.0761681	0.49696	0.143561	dnMBC vs. eBC
model4_cTGrade	Continuous.Hypoxia.up	0.244242	-0.194253	0.682738	0.309865	cT2 vs. cT1
model4_cTGrade	Continuous.Hypoxia.up	0.510255	-0.0637501	1.08426	0.438476	cT3 vs. cT1
model4_cTGrade	Continuous.Hypoxia.up	0.42526	-0.164712	1.01523	0.0413927	cT4 vs. cT1
model4_cTGrade	Continuous.Hypoxia.up	-0.109279	-0.3944	0.175842	0.143561	grade 3 vs. grade 2
model3_cTcNGrade	Continuous.Hypoxia.up	0.0666296	-0.247014	0.380273	0.665954	dnMBC vs. eBC
model3_cTcNGrade	Continuous.Hypoxia.up	0.305632	-0.12644	0.737703	0.214465	cT2 vs. cT1
model3_cTcNGrade	Continuous.Hypoxia.up	0.579524	0.0167005	1.14235	0.0523988	cT3 vs. cT1
model3_cTcNGrade	Continuous.Hypoxia.up	0.464974	-0.11348	1.04343	0.447953	cT4 vs. cT1
model3_cTcNGrade	Continuous.Hypoxia.up	0.299914	-0.00334903	0.603177	0.00961458	cN pos vs. cN neg
model3_cTcNGrade	Continuous.Hypoxia.up	-0.105538	-0.387093	0.176017	0.665954	grade 3 vs. grade 2
model2_cTcN	Continuous.Hypoxia.up	0.0670139	-0.245586	0.379614	0.663537	dnMBC vs. eBC
model2_cTcN	Continuous.Hypoxia.up	0.298521	-0.131062	0.728104	0.238026	cT2 vs. cT1
model2_cTcN	Continuous.Hypoxia.up	0.555165	-0.0015822	1.11191	0.0504764	cT3 vs. cT1
model2_cTcN	Continuous.Hypoxia.up	0.449882	-0.123601	1.02336	0.0037137	cT4 vs. cT1
model2_cTcN	Continuous.Hypoxia.up	0.300899	-0.000670661	0.602469	0.663537	cN pos vs. cN neg
model1_uni	Cyclic.Hypoxia.up	0.408633	0.133304	0.683963	0.00493868	dnMBC vs. eBC
model4_cTGrade	Cyclic.Hypoxia.up	0.257155	-0.0552684	0.569578	0.102765	dnMBC vs. eBC
model4_cTGrade	Cyclic.Hypoxia.up	0.161066	-0.298068	0.6202	0.213078	cT2 vs. cT1
model4_cTGrade	Cyclic.Hypoxia.up	0.425057	-0.182257	1.03237	0.732241	cT3 vs. cT1
model4_cTGrade	Cyclic.Hypoxia.up	0.53417	-0.0716243	1.13996	0.0156207	cT4 vs. cT1
model4_cTGrade	Cyclic.Hypoxia.up	0.0469533	-0.231722	0.325628	0.102765	grade 3 vs. grade 2
model3_cTcNGrade	Cyclic.Hypoxia.up	0.203651	-0.143265	0.550568	0.238426	dnMBC vs. eBC
model3_cTcNGrade	Cyclic.Hypoxia.up	0.184258	-0.281846	0.650361	0.221259	cT2 vs. cT1
model3_cTcNGrade	Cyclic.Hypoxia.up	0.447177	-0.166579	1.06093	0.461399	cT3 vs. cT1
model3_cTcNGrade	Cyclic.Hypoxia.up	0.541046	-0.0684547	1.15055	0.718042	cT4 vs. cT1
model3_cTcNGrade	Cyclic.Hypoxia.up	0.11717	-0.204982	0.439322	0.0126235	cN pos vs. cN neg
model3_cTcNGrade	Cyclic.Hypoxia.up	0.0497864	-0.230567	0.33014	0.238426	grade 3 vs. grade 2
model2_cTcN	Cyclic.Hypoxia.up	0.203528	-0.140166	0.547222	0.234866	dnMBC vs. eBC
model2_cTcN	Cyclic.Hypoxia.up	0.18898	-0.272043	0.650003	0.194017	cT2 vs. cT1
model2_cTcN	Cyclic.Hypoxia.up	0.461455	-0.141363	1.06427	0.463698	cT3 vs. cT1
model2_cTcN	Cyclic.Hypoxia.up	0.550208	-0.0514646	1.15188	0.0120564	cT4 vs. cT1
model2_cTcN	Cyclic.Hypoxia.up	0.115581	-0.203457	0.434618	0.234866	cN pos vs. cN neg
model1_uni	HIF1A	0.127693	-0.117446	0.372833	0.296268	dnMBC vs. eBC
model4_cTGrade	HIF1A	0.154365	-0.133474	0.442203	0.280883	dnMBC vs. eBC
model4_cTGrade	HIF1A	-0.173307	-0.630799	0.284186	0.280443	cT2 vs. cT1
model4_cTGrade	HIF1A	0.232614	-0.359557	0.824784	0.676173	cT3 vs. cT1
model4_cTGrade	HIF1A	-0.219272	-0.847558	0.409014	0.845233	cT4 vs. cT1
model4_cTGrade	HIF1A	0.0667837	-0.257723	0.391291	0.280883	grade 3 vs. grade 2
model3_cTcNGrade	HIF1A	0.0343783	-0.292778	0.361534	0.830673	dnMBC vs. eBC
model3_cTcNGrade	HIF1A	-0.1238	-0.581169	0.333569	0.259426	cT2 vs. cT1
model3_cTcNGrade	HIF1A	0.297171	-0.292685	0.887026	0.152261	cT3 vs. cT1
model3_cTcNGrade	HIF1A	-0.164347	-0.792821	0.464127	0.658348	cT4 vs. cT1
model3_cTcNGrade	HIF1A	0.234526	-0.0923387	0.561391	0.726153	cN pos vs. cN neg
model3_cTcNGrade	HIF1A	0.0716886	-0.257736	0.401113	0.830673	grade 3 vs. grade 2
model2_cTcN	HIF1A	0.0365424	-0.289068	0.362153	0.819617	dnMBC vs. eBC
model2_cTcN	HIF1A	-0.118163	-0.572497	0.336172	0.241837	cT2 vs. cT1
model2_cTcN	HIF1A	0.310799	-0.273186	0.894785	0.155041	cT3 vs. cT1
model2_cTcN	HIF1A	-0.15714	-0.779126	0.464845	0.826668	cT4 vs. cT1
model2_cTcN	HIF1A	0.231231	-0.0930898	0.555551	0.819617	cN pos vs. cN neg
model1_uni	LOX	0.0505087	-0.189313	0.29033	0.670501	dnMBC vs. eBC
model4_cTGrade	LOX	0.0268634	-0.257245	0.310971	0.847622	dnMBC vs. eBC
model4_cTGrade	LOX	-0.282974	-0.722259	0.15631	0.117676	cT2 vs. cT1
model4_cTGrade	LOX	0.19782	-0.375535	0.771175	0.0124996	cT3 vs. cT1
model4_cTGrade	LOX	-0.0758481	-0.670077	0.518381	0.0822633	cT4 vs. cT1
model4_cTGrade	LOX	-0.380539	-0.672288	-0.0887892	0.847622	grade 3 vs. grade 2
model3_cTcNGrade	LOX	-0.00338152	-0.327477	0.320714	0.983053	dnMBC vs. eBC
model3_cTcNGrade	LOX	-0.270453	-0.71847	0.177564	0.128274	cT2 vs. cT1
model3_cTcNGrade	LOX	0.210881	-0.371606	0.793369	0.685377	cT3 vs. cT1
model3_cTcNGrade	LOX	-0.06745	-0.669973	0.535073	0.0146366	cT4 vs. cT1
model3_cTcNGrade	LOX	0.0628689	-0.252549	0.378286	0.141722	cN pos vs. cN neg
model3_cTcNGrade	LOX	-0.377647	-0.674439	-0.0808554	0.983053	grade 3 vs. grade 2
model2_cTcN	LOX	-0.0151407	-0.342777	0.312496	0.925159	dnMBC vs. eBC
model2_cTcN	LOX	-0.294293	-0.751888	0.163303	0.186682	cT2 vs. cT1
model2_cTcN	LOX	0.13415	-0.4536	0.721901	0.578394	cT3 vs. cT1
model2_cTcN	LOX	-0.114479	-0.742529	0.51357	0.500354	cT4 vs. cT1
model2_cTcN	LOX	0.089711	-0.237508	0.41693	0.925159	cN pos vs. cN neg
model1_uni	MMP2	0.0427531	-0.215044	0.30055	0.737468	dnMBC vs. eBC
model4_cTGrade	MMP2	0.0585617	-0.238013	0.355136	0.688556	dnMBC vs. eBC
model4_cTGrade	MMP2	-0.271505	-0.707348	0.164339	0.270036	cT2 vs. cT1
model4_cTGrade	MMP2	0.090695	-0.485811	0.667202	0.000870615	cT3 vs. cT1
model4_cTGrade	MMP2	-0.174306	-0.74937	0.400758	0.0100647	cT4 vs. cT1
model4_cTGrade	MMP2	-0.48254	-0.747079	-0.218002	0.688556	grade 3 vs. grade 2
model3_cTcNGrade	MMP2	0.103475	-0.226194	0.433145	0.524463	dnMBC vs. eBC
model3_cTcNGrade	MMP2	-0.290973	-0.733905	0.151958	0.255519	cT2 vs. cT1
model3_cTcNGrade	MMP2	0.0721258	-0.511119	0.65537	0.514791	cT3 vs. cT1
model3_cTcNGrade	MMP2	-0.180078	-0.759278	0.399122	0.000914328	cT4 vs. cT1
model3_cTcNGrade	MMP2	-0.0983589	-0.404495	0.207778	0.00905952	cN pos vs. cN neg
model3_cTcNGrade	MMP2	-0.484919	-0.751334	-0.218503	0.524463	grade 3 vs. grade 2
model2_cTcN	MMP2	0.102395	-0.249556	0.454345	0.555515	dnMBC vs. eBC
model2_cTcN	MMP2	-0.319936	-0.802865	0.162993	0.461926	cT2 vs. cT1
model2_cTcN	MMP2	-0.0723197	-0.698612	0.553972	0.661474	cT3 vs. cT1
model2_cTcN	MMP2	-0.265976	-0.909532	0.377579	0.116547	cT4 vs. cT1
model2_cTcN	MMP2	-0.0730707	-0.411702	0.265561	0.555515	cN pos vs. cN neg
model1_uni	P4HA1	0.0932305	-0.137415	0.323876	0.416009	dnMBC vs. eBC
model4_cTGrade	P4HA1	-0.0125339	-0.285042	0.259974	0.92551	dnMBC vs. eBC
model4_cTGrade	P4HA1	0.111847	-0.299649	0.523343	0.108229	cT2 vs. cT1
model4_cTGrade	P4HA1	0.569336	0.0287429	1.10993	0.918287	cT3 vs. cT1
model4_cTGrade	P4HA1	0.347303	-0.202675	0.897281	0.025807	cT4 vs. cT1
model4_cTGrade	P4HA1	0.0131743	-0.247859	0.274208	0.92551	grade 3 vs. grade 2
model3_cTcNGrade	P4HA1	-0.146405	-0.439699	0.146888	0.31431	dnMBC vs. eBC
model3_cTcNGrade	P4HA1	0.169901	-0.233356	0.573159	0.0829428	cT2 vs. cT1
model3_cTcNGrade	P4HA1	0.629785	0.103969	1.1556	0.0416669	cT3 vs. cT1
model3_cTcNGrade	P4HA1	0.361933	-0.176692	0.900559	0.877035	cT4 vs. cT1
model3_cTcNGrade	P4HA1	0.294588	0.0119888	0.577188	0.00520416	cN pos vs. cN neg
model3_cTcNGrade	P4HA1	0.019811	-0.240794	0.280416	0.31431	grade 3 vs. grade 2
model2_cTcN	P4HA1	-0.147081	-0.438347	0.144185	0.309339	dnMBC vs. eBC
model2_cTcN	P4HA1	0.172098	-0.226986	0.571181	0.0714496	cT2 vs. cT1
model2_cTcN	P4HA1	0.635406	0.117537	1.15328	0.0409721	cT3 vs. cT1
model2_cTcN	P4HA1	0.370042	-0.160913	0.900997	0.00388643	cT4 vs. cT1
model2_cTcN	P4HA1	0.292449	0.0129035	0.571994	0.309339	cN pos vs. cN neg
model1_uni	PLOD2	0.0681844	-0.174133	0.310502	0.570185	dnMBC vs. eBC
model4_cTGrade	PLOD2	0.0982983	-0.190956	0.387553	0.491589	dnMBC vs. eBC
model4_cTGrade	PLOD2	0.111475	-0.348715	0.571665	0.50587	cT2 vs. cT1
model4_cTGrade	PLOD2	0.314442	-0.281035	0.909919	0.867902	cT3 vs. cT1
model4_cTGrade	PLOD2	-0.0582452	-0.690587	0.574096	0.683452	cT4 vs. cT1
model4_cTGrade	PLOD2	-0.0267834	-0.354062	0.300496	0.491589	grade 3 vs. grade 2
model3_cTcNGrade	PLOD2	-0.014787	-0.344577	0.315003	0.927273	dnMBC vs. eBC
model3_cTcNGrade	PLOD2	0.160952	-0.300139	0.622042	0.404535	cT2 vs. cT1
model3_cTcNGrade	PLOD2	0.378327	-0.216278	0.972932	0.174282	cT3 vs. cT1
model3_cTcNGrade	PLOD2	-0.00969664	-0.643443	0.62405	0.902429	cT4 vs. cT1
model3_cTcNGrade	PLOD2	0.223964	-0.10562	0.553547	0.371987	cN pos vs. cN neg
model3_cTcNGrade	PLOD2	-0.0200218	-0.352468	0.312424	0.927273	grade 3 vs. grade 2
model2_cTcN	PLOD2	-0.0140528	-0.341138	0.313032	0.930405	dnMBC vs. eBC
model2_cTcN	PLOD2	0.160083	-0.296595	0.61676	0.402689	cT2 vs. cT1
model2_cTcN	PLOD2	0.374436	-0.212284	0.961156	0.173842	cT3 vs. cT1
model2_cTcN	PLOD2	-0.011501	-0.637726	0.614724	0.321627	cT4 vs. cT1
model2_cTcN	PLOD2	0.222177	-0.104184	0.548538	0.930405	cN pos vs. cN neg
model1_uni	VEGFC	0.175411	-0.107121	0.457943	0.21486	dnMBC vs. eBC
model4_cTGrade	VEGFC	0.176345	-0.147583	0.500274	0.273833	dnMBC vs. eBC
model4_cTGrade	VEGFC	-0.184178	-0.66022	0.291865	0.579337	cT2 vs. cT1
model4_cTGrade	VEGFC	0.10407	-0.525609	0.733749	0.156845	cT3 vs. cT1
model4_cTGrade	VEGFC	-0.103395	-0.731498	0.524708	0.109106	cT4 vs. cT1
model4_cTGrade	VEGFC	-0.205073	-0.494011	0.0838642	0.273833	grade 3 vs. grade 2
model3_cTcNGrade	VEGFC	0.155821	-0.20539	0.517032	0.383356	dnMBC vs. eBC
model3_cTcNGrade	VEGFC	-0.175281	-0.66059	0.310027	0.599191	cT2 vs. cT1
model3_cTcNGrade	VEGFC	0.112556	-0.52649	0.751601	0.785154	cT3 vs. cT1
model3_cTcNGrade	VEGFC	-0.100757	-0.735371	0.533857	0.162805	cT4 vs. cT1
model3_cTcNGrade	VEGFC	0.0449472	-0.290479	0.380373	0.162402	cN pos vs. cN neg
model3_cTcNGrade	VEGFC	-0.203987	-0.495892	0.0879185	0.383356	grade 3 vs. grade 2
model2_cTcN	VEGFC	0.156326	-0.207524	0.520176	0.385798	dnMBC vs. eBC
model2_cTcN	VEGFC	-0.194629	-0.682688	0.293431	0.658739	cT2 vs. cT1
model2_cTcN	VEGFC	0.0540573	-0.584113	0.692227	0.756971	cT3 vs. cT1
model2_cTcN	VEGFC	-0.138299	-0.775257	0.498659	0.290351	cT4 vs. cT1
model2_cTcN	VEGFC	0.0514598	-0.286287	0.389207	0.385798	cN pos vs. cN neg
model1_uni	ZEB1	-0.015706	-0.27523	0.243818	0.902565	dnMBC vs. eBC
model4_cTGrade	ZEB1	0.0948569	-0.179278	0.368992	0.483804	dnMBC vs. eBC
model4_cTGrade	ZEB1	-0.356567	-0.759434	0.0462988	0.192259	cT2 vs. cT1
model4_cTGrade	ZEB1	-0.1644	-0.697287	0.368486	<0.001	cT3 vs. cT1
model4_cTGrade	ZEB1	-0.499385	-1.03094	0.0321674	0.00437231	cT4 vs. cT1
model4_cTGrade	ZEB1	-0.519167	-0.76369	-0.274644	0.483804	grade 3 vs. grade 2
model3_cTcNGrade	ZEB1	0.178407	-0.122742	0.479556	0.234259	dnMBC vs. eBC
model3_cTcNGrade	ZEB1	-0.392783	-0.797395	0.0118284	0.163626	cT2 vs. cT1
model3_cTcNGrade	ZEB1	-0.198944	-0.731729	0.333842	0.190273	cT3 vs. cT1
model3_cTcNGrade	ZEB1	-0.510122	-1.03921	0.0189689	<0.001	cT4 vs. cT1
model3_cTcNGrade	ZEB1	-0.182971	-0.462623	0.0966803	0.00201522	cN pos vs. cN neg
model3_cTcNGrade	ZEB1	-0.523591	-0.766958	-0.280224	0.234259	grade 3 vs. grade 2
model2_cTcN	ZEB1	0.180384	-0.155693	0.516461	0.280492	dnMBC vs. eBC
model2_cTcN	ZEB1	-0.446747	-0.906338	0.0128432	0.200497	cT2 vs. cT1
model2_cTcN	ZEB1	-0.337662	-0.934519	0.259195	0.295076	cT3 vs. cT1
model2_cTcN	ZEB1	-0.610811	-1.22098	-0.000638664	0.055081	cT4 vs. cT1
model2_cTcN	ZEB1	-0.167307	-0.488802	0.154189	0.280492	cN pos vs. cN neg
