# Supplementary material for: Differences in the Tumor Molecular and Microenvironmental Landscape between Early (Non-Metastatic) and De Novo Metastatic Primary Luminal Breast Tumors
Source: Cancers (Basel). 2023 Aug 30;15(17):4341. doi: 10.3390/cancers15174341 (PMC10486668; doi:10.3390/cancers15174341)
Supplement: Supplementary file 1 [file cancers-15-04341-s001.zip › Supplementary Table S8.xlsx]

## Sheet: Sheet1
Supplementary Table S8: Multivariable models built with continuous scores as outcome (immunity-related genes and signatures), the group (dnMBC vs. eBC) as a fixed effect, and a random effect on the patient pair. Co-variates were added in the multivariable models such as cT (cT4, cT3, cT2 vs. cT1), cN (positive vs. negative), and grade (3 vs. 2). Model 1 is the univariable model. Model 2 is correc…
model	outcome	coefficient	ci_low	ci_high	p-value	variable
model1_uni	AKT_MTOR_MG.up	0.32443	0.0902763	0.558583	0.00817981	dnMBC vs. eBC
model4_cTGrade	AKT_MTOR_MG.up	0.31072	0.0286158	0.592823	0.0320989	dnMBC vs. eBC
model4_cTGrade	AKT_MTOR_MG.up	-0.113392	-0.53574	0.308956	0.810829	cT2 vs. cT1
model4_cTGrade	AKT_MTOR_MG.up	0.0505939	-0.505494	0.606682	0.318418	cT3 vs. cT1
model4_cTGrade	AKT_MTOR_MG.up	-0.0161436	-0.578275	0.545988	0.682221	cT4 vs. cT1
model4_cTGrade	AKT_MTOR_MG.up	-0.130777	-0.394757	0.133202	0.0320989	grade 3 vs. grade 2
model3_cTcNGrade	AKT_MTOR_MG.up	0.235814	-0.0734386	0.545066	0.129113	dnMBC vs. eBC
model3_cTcNGrade	AKT_MTOR_MG.up	-0.0858195	-0.510793	0.339154	0.876404	cT2 vs. cT1
model3_cTcNGrade	AKT_MTOR_MG.up	0.0630154	-0.491265	0.617295	0.253163	cT3 vs. cT1
model3_cTcNGrade	AKT_MTOR_MG.up	-0.0160364	-0.583317	0.551244	0.374196	cT4 vs. cT1
model3_cTcNGrade	AKT_MTOR_MG.up	0.169246	-0.128449	0.466941	0.436781	cN pos vs. cN neg
model3_cTcNGrade	AKT_MTOR_MG.up	-0.120545	-0.394583	0.153494	0.129113	grade 3 vs. grade 2
model2_cTcN	AKT_MTOR_MG.up	0.234173	-0.0727258	0.541072	0.129087	dnMBC vs. eBC
model2_cTcN	AKT_MTOR_MG.up	-0.0952966	-0.517581	0.326987	0.902789	cT2 vs. cT1
model2_cTcN	AKT_MTOR_MG.up	0.0311394	-0.515841	0.57812	0.232151	cT3 vs. cT1
model2_cTcN	AKT_MTOR_MG.up	-0.0366347	-0.601248	0.527979	0.276053	cT4 vs. cT1
model2_cTcN	AKT_MTOR_MG.up	0.176776	-0.119967	0.47352	0.129087	cN pos vs. cN neg
model1_uni	CCL11	-0.112419	-0.328498	0.10366	0.296844	dnMBC vs. eBC
model4_cTGrade	CCL11	-0.160817	-0.43843	0.116797	0.24495	dnMBC vs. eBC
model4_cTGrade	CCL11	0.133916	-0.325335	0.593168	0.709024	cT2 vs. cT1
model4_cTGrade	CCL11	0.330085	-0.256221	0.916391	0.19536	cT3 vs. cT1
model4_cTGrade	CCL11	0.226338	-0.419998	0.872674	0.513101	cT4 vs. cT1
model4_cTGrade	CCL11	-0.241232	-0.614003	0.13154	0.24495	grade 3 vs. grade 2
model3_cTcNGrade	CCL11	-0.196445	-0.532689	0.139799	0.240613	dnMBC vs. eBC
model3_cTcNGrade	CCL11	0.151835	-0.320066	0.623736	0.686337	cT2 vs. cT1
model3_cTcNGrade	CCL11	0.352803	-0.251578	0.957184	0.700722	cT3 vs. cT1
model3_cTcNGrade	CCL11	0.251511	-0.412525	0.915547	0.200298	cT4 vs. cT1
model3_cTcNGrade	CCL11	0.0648885	-0.278327	0.408104	0.650848	cN pos vs. cN neg
model3_cTcNGrade	CCL11	-0.241387	-0.618975	0.136201	0.240613	grade 3 vs. grade 2
model2_cTcN	CCL11	-0.201878	-0.536651	0.132894	0.226622	dnMBC vs. eBC
model2_cTcN	CCL11	0.14586	-0.323682	0.615403	0.746938	cT2 vs. cT1
model2_cTcN	CCL11	0.318154	-0.280861	0.917169	0.695229	cT3 vs. cT1
model2_cTcN	CCL11	0.242715	-0.421009	0.906439	0.973045	cT4 vs. cT1
model2_cTcN	CCL11	0.0661708	-0.276701	0.409042	0.226622	cN pos vs. cN neg
model1_uni	CCL19	0.129645	-0.123665	0.382954	0.304635	dnMBC vs. eBC
model4_cTGrade	CCL19	0.127529	-0.165889	0.420948	0.380383	dnMBC vs. eBC
model4_cTGrade	CCL19	-0.0799902	-0.511195	0.351215	0.478004	cT2 vs. cT1
model4_cTGrade	CCL19	-0.36212	-0.932492	0.208251	0.937346	cT3 vs. cT1
model4_cTGrade	CCL19	-0.00400072	-0.572944	0.564943	0.459382	cT4 vs. cT1
model4_cTGrade	CCL19	-0.0101205	-0.271844	0.251603	0.380383	grade 3 vs. grade 2
model3_cTcNGrade	CCL19	0.314388	0.0145595	0.614217	0.0405705	dnMBC vs. eBC
model3_cTcNGrade	CCL19	-0.188375	-0.598719	0.22197	0.251336	cT2 vs. cT1
model3_cTcNGrade	CCL19	-0.457771	-0.994027	0.0784851	0.00678737	cT3 vs. cT1
model3_cTcNGrade	CCL19	-0.0416995	-0.587014	0.503615	0.898833	cT4 vs. cT1
model3_cTcNGrade	CCL19	-0.410067	-0.696665	-0.123469	0.0694223	cN pos vs. cN neg
model3_cTcNGrade	CCL19	-0.01627	-0.276767	0.244227	0.0405705	grade 3 vs. grade 2
model2_cTcN	CCL19	0.312725	0.015038	0.610411	0.0402002	dnMBC vs. eBC
model2_cTcN	CCL19	-0.185181	-0.591102	0.22074	0.2434	cT2 vs. cT1
model2_cTcN	CCL19	-0.458748	-0.986502	0.0690057	0.00666144	cT3 vs. cT1
model2_cTcN	CCL19	-0.0420509	-0.57938	0.495278	0.0646827	cT4 vs. cT1
model2_cTcN	CCL19	-0.406026	-0.689444	-0.122607	0.0402002	cN pos vs. cN neg
model1_uni	CCL27	0.239304	-0.00580224	0.484409	0.0553306	dnMBC vs. eBC
model4_cTGrade	CCL27	0.317018	0.0318923	0.602145	0.0306359	dnMBC vs. eBC
model4_cTGrade	CCL27	-0.151923	-0.570942	0.267095	0.673621	cT2 vs. cT1
model4_cTGrade	CCL27	-0.19758	-0.751832	0.356672	0.39939	cT3 vs. cT1
model4_cTGrade	CCL27	-0.330697	-0.883562	0.222168	0.547445	cT4 vs. cT1
model4_cTGrade	CCL27	0.106134	-0.148192	0.360461	0.0306359	grade 3 vs. grade 2
model3_cTcNGrade	CCL27	0.361912	0.0450669	0.678758	0.0267647	dnMBC vs. eBC
model3_cTcNGrade	CCL27	-0.171383	-0.597084	0.254318	0.670414	cT2 vs. cT1
model3_cTcNGrade	CCL27	-0.216141	-0.776697	0.344415	0.498257	cT3 vs. cT1
model3_cTcNGrade	CCL27	-0.336466	-0.893135	0.220202	0.412465	cT4 vs. cT1
model3_cTcNGrade	CCL27	-0.0983156	-0.392543	0.195912	0.423894	cN pos vs. cN neg
model3_cTcNGrade	CCL27	0.103757	-0.152295	0.359809	0.0267647	grade 3 vs. grade 2
model2_cTcN	CCL27	0.361656	0.0462169	0.677094	0.0261925	dnMBC vs. eBC
model2_cTcN	CCL27	-0.161542	-0.584664	0.26158	0.7083	cT2 vs. cT1
model2_cTcN	CCL27	-0.186386	-0.739646	0.366873	0.482481	cT3 vs. cT1
model2_cTcN	CCL27	-0.317371	-0.86958	0.234838	0.290213	cT4 vs. cT1
model2_cTcN	CCL27	-0.101628	-0.394437	0.191181	0.0261925	cN pos vs. cN neg
model1_uni	CCR10	0.113367	-0.13638	0.363114	0.361706	dnMBC vs. eBC
model4_cTGrade	CCR10	0.190545	-0.0942995	0.47539	0.181184	dnMBC vs. eBC
model4_cTGrade	CCR10	-0.0239586	-0.442564	0.394647	0.235497	cT2 vs. cT1
model4_cTGrade	CCR10	-0.425089	-0.978793	0.128616	0.697279	cT3 vs. cT1
model4_cTGrade	CCR10	-0.223705	-0.776023	0.328614	0.697313	cT4 vs. cT1
model4_cTGrade	CCR10	0.0486861	-0.205389	0.302762	0.181184	grade 3 vs. grade 2
model3_cTcNGrade	CCR10	0.238611	-0.0777271	0.554949	0.133118	dnMBC vs. eBC
model3_cTcNGrade	CCR10	-0.0447933	-0.469813	0.380226	0.24204	cT2 vs. cT1
model3_cTcNGrade	CCR10	-0.444961	-1.00462	0.114697	0.467986	cT3 vs. cT1
model3_cTcNGrade	CCR10	-0.229882	-0.785659	0.325896	0.713641	cT4 vs. cT1
model3_cTcNGrade	CCR10	-0.105262	-0.399018	0.188495	0.91855	cN pos vs. cN neg
model3_cTcNGrade	CCR10	0.0461409	-0.209501	0.301783	0.133118	grade 3 vs. grade 2
model2_cTcN	CCR10	0.238497	-0.0749152	0.551909	0.13008	dnMBC vs. eBC
model2_cTcN	CCR10	-0.040417	-0.46082	0.379986	0.246935	cT2 vs. cT1
model2_cTcN	CCR10	-0.431729	-0.981434	0.117975	0.458101	cT3 vs. cT1
model2_cTcN	CCR10	-0.22139	-0.77005	0.327271	0.99705	cT4 vs. cT1
model2_cTcN	CCR10	-0.106735	-0.397662	0.184193	0.13008	cN pos vs. cN neg
model1_uni	CCR5	-0.190812	-0.463661	0.0820363	0.163775	dnMBC vs. eBC
model4_cTGrade	CCR5	-0.239033	-0.561374	0.0833078	0.13975	dnMBC vs. eBC
model4_cTGrade	CCR5	-0.0404704	-0.549993	0.469052	0.814877	cT2 vs. cT1
model4_cTGrade	CCR5	-0.135206	-0.795864	0.525453	0.575194	cT3 vs. cT1
model4_cTGrade	CCR5	0.133696	-0.563867	0.831259	0.531864	cT4 vs. cT1
model4_cTGrade	CCR5	0.0984939	-0.257739	0.454727	0.13975	grade 3 vs. grade 2
model3_cTcNGrade	CCR5	-0.152538	-0.523706	0.21863	0.405953	dnMBC vs. eBC
model3_cTcNGrade	CCR5	-0.080998	-0.59802	0.436024	0.763768	cT2 vs. cT1
model3_cTcNGrade	CCR5	-0.192033	-0.860899	0.476834	0.345764	cT3 vs. cT1
model3_cTcNGrade	CCR5	0.0955136	-0.608711	0.799739	0.574984	cT4 vs. cT1
model3_cTcNGrade	CCR5	-0.171545	-0.538749	0.195659	0.352452	cN pos vs. cN neg
model3_cTcNGrade	CCR5	0.0993075	-0.260148	0.458763	0.405953	grade 3 vs. grade 2
model2_cTcN	CCR5	-0.153786	-0.52384	0.216268	0.40133	dnMBC vs. eBC
model2_cTcN	CCR5	-0.0733701	-0.587406	0.440666	0.791562	cT2 vs. cT1
model2_cTcN	CCR5	-0.159078	-0.821726	0.503571	0.34632	cT3 vs. cT1
model2_cTcN	CCR5	0.108864	-0.588162	0.805889	0.247818	cT4 vs. cT1
model2_cTcN	CCR5	-0.170308	-0.534886	0.194269	0.40133	cN pos vs. cN neg
model1_uni	CCR6	-0.175213	-0.420253	0.0698264	0.154807	dnMBC vs. eBC
model4_cTGrade	CCR6	-0.026445	-0.31898	0.26609	0.854236	dnMBC vs. eBC
model4_cTGrade	CCR6	-0.088174	-0.525537	0.349189	0.225055	cT2 vs. cT1
model4_cTGrade	CCR6	-0.326124	-0.902183	0.249936	0.0865017	cT3 vs. cT1
model4_cTGrade	CCR6	-0.472703	-1.05443	0.109029	0.0410495	cT4 vs. cT1
model4_cTGrade	CCR6	-0.236471	-0.509208	0.0362655	0.854236	grade 3 vs. grade 2
model3_cTcNGrade	CCR6	0.0654311	-0.258828	0.389691	0.681707	dnMBC vs. eBC
model3_cTcNGrade	CCR6	-0.128915	-0.568721	0.31089	0.230125	cT2 vs. cT1
model3_cTcNGrade	CCR6	-0.36783	-0.944843	0.209183	0.196339	cT3 vs. cT1
model3_cTcNGrade	CCR6	-0.490968	-1.07048	0.0885432	0.0798156	cT4 vs. cT1
model3_cTcNGrade	CCR6	-0.19707	-0.502539	0.108399	0.0187192	cN pos vs. cN neg
model3_cTcNGrade	CCR6	-0.240551	-0.511778	0.0306762	0.681707	grade 3 vs. grade 2
model2_cTcN	CCR6	0.0646331	-0.261964	0.39123	0.687903	dnMBC vs. eBC
model2_cTcN	CCR6	-0.139508	-0.585265	0.306248	0.184141	cT2 vs. cT1
model2_cTcN	CCR6	-0.413551	-0.992888	0.165787	0.216761	cT3 vs. cT1
model2_cTcN	CCR6	-0.521917	-1.11253	0.0686925	0.057072	cT4 vs. cT1
model2_cTcN	CCR6	-0.19196	-0.503376	0.119455	0.687903	cN pos vs. cN neg
model1_uni	CD19	0.099338	-0.177024	0.3757	0.469005	dnMBC vs. eBC
model4_cTGrade	CD19	0.0388737	-0.279232	0.35698	0.803913	dnMBC vs. eBC
model4_cTGrade	CD19	0.0950245	-0.372461	0.56251	0.900909	cT2 vs. cT1
model4_cTGrade	CD19	0.165026	-0.453336	0.783387	0.127807	cT3 vs. cT1
model4_cTGrade	CD19	0.212272	-0.404542	0.829085	0.0610781	cT4 vs. cT1
model4_cTGrade	CD19	0.217264	-0.0664797	0.501008	0.803913	grade 3 vs. grade 2
model3_cTcNGrade	CD19	-0.0342851	-0.386117	0.317547	0.8428	dnMBC vs. eBC
model3_cTcNGrade	CD19	0.126736	-0.345972	0.599444	0.889979	cT2 vs. cT1
model3_cTcNGrade	CD19	0.195272	-0.427181	0.817726	0.322752	cT3 vs. cT1
model3_cTcNGrade	CD19	0.221673	-0.396464	0.839811	0.121967	cT4 vs. cT1
model3_cTcNGrade	CD19	0.160214	-0.166503	0.486931	0.037352	cN pos vs. cN neg
model3_cTcNGrade	CD19	0.221138	-0.0631879	0.505464	0.8428	grade 3 vs. grade 2
model2_cTcN	CD19	-0.0348324	-0.39071	0.321046	0.842338	dnMBC vs. eBC
model2_cTcN	CD19	0.14771	-0.329656	0.625076	0.808758	cT2 vs. cT1
model2_cTcN	CD19	0.258689	-0.365498	0.882877	0.34991	cT3 vs. cT1
model2_cTcN	CD19	0.262372	-0.36063	0.885373	0.0833832	cT4 vs. cT1
model2_cTcN	CD19	0.153154	-0.177193	0.483501	0.842338	cN pos vs. cN neg
model1_uni	CD27	0.0281723	-0.169467	0.225812	0.773201	dnMBC vs. eBC
model4_cTGrade	CD27	-0.144586	-0.385227	0.0960545	0.22827	dnMBC vs. eBC
model4_cTGrade	CD27	0.238959	-0.147723	0.62564	0.107391	cT2 vs. cT1
model4_cTGrade	CD27	0.253377	-0.245363	0.752116	0.0334774	cT3 vs. cT1
model4_cTGrade	CD27	0.639967	0.105539	1.1744	0.230159	cT4 vs. cT1
model4_cTGrade	CD27	0.308979	0.0260335	0.591924	0.22827	grade 3 vs. grade 2
model3_cTcNGrade	CD27	-0.10054	-0.382646	0.181565	0.470371	dnMBC vs. eBC
model3_cTcNGrade	CD27	0.215041	-0.179641	0.609724	0.127506	cT2 vs. cT1
model3_cTcNGrade	CD27	0.223414	-0.285203	0.732031	0.549412	cT3 vs. cT1
model3_cTcNGrade	CD27	0.612725	0.0691277	1.15632	0.0359133	cT4 vs. cT1
model3_cTcNGrade	CD27	-0.0833707	-0.365907	0.199165	0.382507	cN pos vs. cN neg
model3_cTcNGrade	CD27	0.308954	0.0219303	0.595978	0.470371	grade 3 vs. grade 2
model2_cTcN	CD27	-0.0922259	-0.37914	0.194688	0.515134	dnMBC vs. eBC
model2_cTcN	CD27	0.215279	-0.186671	0.617229	0.13688	cT2 vs. cT1
model2_cTcN	CD27	0.255583	-0.259144	0.770311	0.538753	cT3 vs. cT1
model2_cTcN	CD27	0.620764	0.0627136	1.17881	0.937064	cT4 vs. cT1
model2_cTcN	CD27	-0.08792	-0.377655	0.201815	0.515134	cN pos vs. cN neg
model1_uni	CD40	-0.122895	-0.358108	0.112319	0.294831	dnMBC vs. eBC
model4_cTGrade	CD40	-0.184603	-0.450166	0.08096	0.165241	dnMBC vs. eBC
model4_cTGrade	CD40	-0.157079	-0.583554	0.269396	0.276513	cT2 vs. cT1
model4_cTGrade	CD40	-0.295009	-0.845183	0.255164	0.664618	cT3 vs. cT1
model4_cTGrade	CD40	0.126065	-0.463155	0.715285	0.39341	cT4 vs. cT1
model4_cTGrade	CD40	0.0665509	-0.244959	0.378061	0.165241	grade 3 vs. grade 2
model3_cTcNGrade	CD40	-0.103859	-0.413714	0.205995	0.496933	dnMBC vs. eBC
model3_cTcNGrade	CD40	-0.19591	-0.629162	0.237342	0.234615	cT2 vs. cT1
model3_cTcNGrade	CD40	-0.346393	-0.905054	0.212267	0.309121	cT3 vs. cT1
model3_cTcNGrade	CD40	0.0838748	-0.51175	0.679499	0.659586	cT4 vs. cT1
model3_cTcNGrade	CD40	-0.156314	-0.466052	0.153423	0.242085	cN pos vs. cN neg
model3_cTcNGrade	CD40	0.0677809	-0.2449	0.380462	0.496933	grade 3 vs. grade 2
model2_cTcN	CD40	-0.104593	-0.413376	0.204189	0.492986	dnMBC vs. eBC
model2_cTcN	CD40	-0.189172	-0.619947	0.241604	0.253491	cT2 vs. cT1
model2_cTcN	CD40	-0.323638	-0.877416	0.23014	0.308042	cT3 vs. cT1
model2_cTcN	CD40	0.0937807	-0.495677	0.683238	0.169003	cT4 vs. cT1
model2_cTcN	CD40	-0.155656	-0.46306	0.151749	0.492986	cN pos vs. cN neg
model1_uni	CD80	-0.0786377	-0.359612	0.202337	0.572245	dnMBC vs. eBC
model4_cTGrade	CD80	-0.0227678	-0.344321	0.298786	0.885568	dnMBC vs. eBC
model4_cTGrade	CD80	-0.0599836	-0.552004	0.432037	0.512491	cT2 vs. cT1
model4_cTGrade	CD80	-0.405002	-1.04908	0.239075	0.752576	cT3 vs. cT1
model4_cTGrade	CD80	-0.179239	-0.841216	0.482738	0.338772	cT4 vs. cT1
model4_cTGrade	CD80	0.049654	-0.270252	0.36956	0.885568	grade 3 vs. grade 2
model3_cTcNGrade	CD80	-0.127064	-0.484948	0.230819	0.472035	dnMBC vs. eBC
model3_cTcNGrade	CD80	-0.0122939	-0.507036	0.482449	0.510041	cT2 vs. cT1
model3_cTcNGrade	CD80	-0.367675	-1.0109	0.275548	0.236739	cT3 vs. cT1
model3_cTcNGrade	CD80	-0.128795	-0.794193	0.536603	0.742389	cT4 vs. cT1
model3_cTcNGrade	CD80	0.205236	-0.14309	0.553562	0.650133	cN pos vs. cN neg
model3_cTcNGrade	CD80	0.0529807	-0.274827	0.380789	0.472035	grade 3 vs. grade 2
model2_cTcN	CD80	-0.123675	-0.479324	0.231975	0.481653	dnMBC vs. eBC
model2_cTcN	CD80	-0.0103022	-0.500496	0.479891	0.527224	cT2 vs. cT1
model2_cTcN	CD80	-0.353428	-0.987881	0.281025	0.242446	cT3 vs. cT1
model2_cTcN	CD80	-0.128092	-0.784921	0.528738	0.553526	cT4 vs. cT1
model2_cTcN	CD80	0.200914	-0.144034	0.545863	0.481653	cN pos vs. cN neg
model1_uni	CXCL10	-0.0724349	-0.328252	0.183382	0.567779	dnMBC vs. eBC
model4_cTGrade	CXCL10	-0.180581	-0.461632	0.10047	0.198463	dnMBC vs. eBC
model4_cTGrade	CXCL10	0.144204	-0.310727	0.599135	0.15186	cT2 vs. cT1
model4_cTGrade	CXCL10	-0.19249	-0.777815	0.392834	0.357929	cT3 vs. cT1
model4_cTGrade	CXCL10	0.436315	-0.195204	1.06783	0.24597	cT4 vs. cT1
model4_cTGrade	CXCL10	0.155249	-0.185335	0.495834	0.198463	grade 3 vs. grade 2
model3_cTcNGrade	CXCL10	-0.149643	-0.483497	0.184212	0.365341	dnMBC vs. eBC
model3_cTcNGrade	CXCL10	0.12906	-0.338293	0.596412	0.161959	cT2 vs. cT1
model3_cTcNGrade	CXCL10	-0.209051	-0.810921	0.392818	0.720342	cT3 vs. cT1
model3_cTcNGrade	CXCL10	0.418354	-0.226634	1.06334	0.359987	cT4 vs. cT1
model3_cTcNGrade	CXCL10	-0.0589909	-0.394037	0.276055	0.349212	cN pos vs. cN neg
model3_cTcNGrade	CXCL10	0.155389	-0.187377	0.498155	0.365341	grade 3 vs. grade 2
model2_cTcN	CXCL10	-0.149066	-0.482536	0.184405	0.367161	dnMBC vs. eBC
model2_cTcN	CXCL10	0.137012	-0.32927	0.603293	0.175158	cT2 vs. cT1
model2_cTcN	CXCL10	-0.178795	-0.777117	0.419528	0.720864	cT3 vs. cT1
model2_cTcN	CXCL10	0.433531	-0.20871	1.07577	0.501885	cT4 vs. cT1
model2_cTcN	CXCL10	-0.0588173	-0.393063	0.275428	0.367161	cN pos vs. cN neg
model1_uni	CXCL11	0.0366658	-0.21981	0.293141	0.772558	dnMBC vs. eBC
model4_cTGrade	CXCL11	-0.10676	-0.391842	0.178322	0.448927	dnMBC vs. eBC
model4_cTGrade	CXCL11	0.294029	-0.157103	0.745161	0.140898	cT2 vs. cT1
model4_cTGrade	CXCL11	0.0800732	-0.504671	0.664817	0.718284	cT3 vs. cT1
model4_cTGrade	CXCL11	0.632993	0.01498	1.25101	0.108024	cT4 vs. cT1
model4_cTGrade	CXCL11	-0.0562011	-0.37252	0.260118	0.448927	grade 3 vs. grade 2
model3_cTcNGrade	CXCL11	-0.101321	-0.433622	0.23098	0.536292	dnMBC vs. eBC
model3_cTcNGrade	CXCL11	0.291356	-0.1711	0.753812	0.149988	cT2 vs. cT1
model3_cTcNGrade	CXCL11	0.07831	-0.520374	0.676994	0.946565	cT3 vs. cT1
model3_cTcNGrade	CXCL11	0.630381	0.00163334	1.25913	0.719307	cT4 vs. cT1
model3_cTcNGrade	CXCL11	-0.0107993	-0.338828	0.317229	0.144307	cN pos vs. cN neg
model3_cTcNGrade	CXCL11	-0.0564227	-0.375646	0.262801	0.536292	grade 3 vs. grade 2
model2_cTcN	CXCL11	-0.100691	-0.43051	0.229128	0.53631	dnMBC vs. eBC
model2_cTcN	CXCL11	0.286896	-0.171318	0.745109	0.148538	cT2 vs. cT1
model2_cTcN	CXCL11	0.0705395	-0.520098	0.661177	0.941344	cT3 vs. cT1
model2_cTcN	CXCL11	0.622273	0.00077529	1.24377	0.0980743	cT4 vs. cT1
model2_cTcN	CXCL11	-0.0117654	-0.336809	0.313278	0.53631	cN pos vs. cN neg
model1_uni	CXCL14	-0.0638564	-0.335523	0.207811	0.635022	dnMBC vs. eBC
model4_cTGrade	CXCL14	-0.168584	-0.469516	0.132348	0.260452	dnMBC vs. eBC
model4_cTGrade	CXCL14	-0.216099	-0.658346	0.226148	0.148404	cT2 vs. cT1
model4_cTGrade	CXCL14	-0.0989039	-0.683881	0.486073	0.114198	cT3 vs. cT1
model4_cTGrade	CXCL14	0.236715	-0.346798	0.820228	0.352181	cT4 vs. cT1
model4_cTGrade	CXCL14	-0.213559	-0.481984	0.0548662	0.260452	grade 3 vs. grade 2
model3_cTcNGrade	CXCL14	-0.190555	-0.526049	0.14494	0.253603	dnMBC vs. eBC
model3_cTcNGrade	CXCL14	-0.206576	-0.657333	0.244181	0.173233	cT2 vs. cT1
model3_cTcNGrade	CXCL14	-0.0898202	-0.683369	0.503729	0.753435	cT3 vs. cT1
model3_cTcNGrade	CXCL14	0.239538	-0.349895	0.828972	0.119411	cT4 vs. cT1
model3_cTcNGrade	CXCL14	0.0481147	-0.263431	0.35966	0.451391	cN pos vs. cN neg
model3_cTcNGrade	CXCL14	-0.212396	-0.483519	0.0587273	0.253603	grade 3 vs. grade 2
model2_cTcN	CXCL14	-0.190029	-0.529487	0.149429	0.260788	dnMBC vs. eBC
model2_cTcN	CXCL14	-0.226721	-0.682061	0.22862	0.19523	cT2 vs. cT1
model2_cTcN	CXCL14	-0.15073	-0.746118	0.444658	0.723528	cT3 vs. cT1
model2_cTcN	CXCL14	0.200449	-0.393808	0.794706	0.737131	cT4 vs. cT1
model2_cTcN	CXCL14	0.0548958	-0.260209	0.370001	0.260788	cN pos vs. cN neg
model1_uni	CXCL2	0.0961681	-0.176261	0.368598	0.476948	dnMBC vs. eBC
model4_cTGrade	CXCL2	0.149403	-0.178096	0.476902	0.357553	dnMBC vs. eBC
model4_cTGrade	CXCL2	-0.0297325	-0.534517	0.475052	0.920099	cT2 vs. cT1
model4_cTGrade	CXCL2	-0.00113069	-0.660568	0.658307	0.516415	cT3 vs. cT1
model4_cTGrade	CXCL2	-0.177407	-0.859116	0.504303	0.655105	cT4 vs. cT1
model4_cTGrade	CXCL2	-0.106728	-0.439779	0.226324	0.357553	grade 3 vs. grade 2
model3_cTcNGrade	CXCL2	0.0995506	-0.275655	0.474756	0.590142	dnMBC vs. eBC
model3_cTcNGrade	CXCL2	-0.00520581	-0.520769	0.510357	0.91472	cT2 vs. cT1
model3_cTcNGrade	CXCL2	0.0244791	-0.647982	0.696941	0.563954	cT3 vs. cT1
model3_cTcNGrade	CXCL2	-0.159798	-0.847936	0.52834	0.517104	cT4 vs. cT1
model3_cTcNGrade	CXCL2	0.102681	-0.258449	0.46381	0.529387	cN pos vs. cN neg
model3_cTcNGrade	CXCL2	-0.106186	-0.438525	0.226153	0.590142	grade 3 vs. grade 2
model2_cTcN	CXCL2	0.0992404	-0.273798	0.472279	0.589648	dnMBC vs. eBC
model2_cTcN	CXCL2	-0.0129424	-0.524564	0.498679	0.909341	cT2 vs. cT1
model2_cTcN	CXCL2	-0.000893507	-0.664529	0.662742	0.551415	cT3 vs. cT1
model2_cTcN	CXCL2	-0.175649	-0.857071	0.505773	0.389975	cT4 vs. cT1
model2_cTcN	CXCL2	0.105428	-0.253198	0.464053	0.589648	cN pos vs. cN neg
model1_uni	CXCL8	0.0412641	-0.181431	0.263959	0.708073	dnMBC vs. eBC
model4_cTGrade	CXCL8	0.0324412	-0.235949	0.300831	0.806002	dnMBC vs. eBC
model4_cTGrade	CXCL8	0.3001	-0.131696	0.731895	0.490371	cT2 vs. cT1
model4_cTGrade	CXCL8	0.224248	-0.332455	0.78095	0.306715	cT3 vs. cT1
model4_cTGrade	CXCL8	0.169766	-0.427445	0.766976	0.14751	cT4 vs. cT1
model4_cTGrade	CXCL8	0.161025	-0.156096	0.478146	0.806002	grade 3 vs. grade 2
model3_cTcNGrade	CXCL8	-0.179455	-0.47935	0.120441	0.229707	dnMBC vs. eBC
model3_cTcNGrade	CXCL8	0.403205	-0.0150831	0.821493	0.248904	cT2 vs. cT1
model3_cTcNGrade	CXCL8	0.357505	-0.183073	0.898082	0.00900755	cT3 vs. cT1
model3_cTcNGrade	CXCL8	0.283366	-0.287988	0.854721	0.27591	cT4 vs. cT1
model3_cTcNGrade	CXCL8	0.408789	0.111118	0.70646	0.0167118	cN pos vs. cN neg
model3_cTcNGrade	CXCL8	0.15923	-0.134852	0.453312	0.229707	grade 3 vs. grade 2
model2_cTcN	CXCL8	-0.179351	-0.479271	0.120568	0.230418	dnMBC vs. eBC
model2_cTcN	CXCL8	0.412869	-0.00508861	0.830827	0.232348	cT2 vs. cT1
model2_cTcN	CXCL8	0.387769	-0.14994	0.925479	0.0089843	cT3 vs. cT1
model2_cTcN	CXCL8	0.302078	-0.268368	0.872524	0.0290031	cT4 vs. cT1
model2_cTcN	CXCL8	0.408558	0.110822	0.706294	0.230418	cN pos vs. cN neg
model1_uni	CXCL9	0.079294	-0.127709	0.286297	0.440581	dnMBC vs. eBC
model4_cTGrade	CXCL9	0.0146347	-0.218688	0.247958	0.898551	dnMBC vs. eBC
model4_cTGrade	CXCL9	-0.0171979	-0.40444	0.370044	0.13974	cT2 vs. cT1
model4_cTGrade	CXCL9	-0.305979	-0.799747	0.187788	0.997205	cT3 vs. cT1
model4_cTGrade	CXCL9	0.227134	-0.319036	0.773303	0.70293	cT4 vs. cT1
model4_cTGrade	CXCL9	0.000549328	-0.31827	0.319369	0.898551	grade 3 vs. grade 2
model3_cTcNGrade	CXCL9	-0.000894029	-0.285361	0.283573	0.994895	dnMBC vs. eBC
model3_cTcNGrade	CXCL9	-0.00941176	-0.408639	0.389815	0.14882	cT2 vs. cT1
model3_cTcNGrade	CXCL9	-0.295183	-0.806269	0.215903	0.842697	cT3 vs. cT1
model3_cTcNGrade	CXCL9	0.237946	-0.324818	0.800711	0.999957	cT4 vs. cT1
model3_cTcNGrade	CXCL9	0.0283516	-0.262398	0.319102	0.670681	cN pos vs. cN neg
model3_cTcNGrade	CXCL9	-8.54e-06	-0.322163	0.322146	0.994895	grade 3 vs. grade 2
model2_cTcN	CXCL9	-0.000443098	-0.28285	0.281964	0.997455	dnMBC vs. eBC
model2_cTcN	CXCL9	-0.0100306	-0.406162	0.386101	0.150089	cT2 vs. cT1
model2_cTcN	CXCL9	-0.290884	-0.796727	0.21496	0.848556	cT3 vs. cT1
model2_cTcN	CXCL9	0.237609	-0.319499	0.794716	0.647725	cT4 vs. cT1
model2_cTcN	CXCL9	0.0270801	-0.261109	0.315269	0.997455	cN pos vs. cN neg
model1_uni	IFNA.down	0.300541	0.0375067	0.563576	0.026471	dnMBC vs. eBC
model4_cTGrade	IFNA.down	0.220269	-0.0901584	0.530696	0.156948	dnMBC vs. eBC
model4_cTGrade	IFNA.down	0.0680975	-0.397099	0.533294	0.259095	cT2 vs. cT1
model4_cTGrade	IFNA.down	0.499791	-0.112563	1.11215	0.469483	cT3 vs. cT1
model4_cTGrade	IFNA.down	0.258164	-0.361282	0.87761	0.515878	cT4 vs. cT1
model4_cTGrade	IFNA.down	-0.104132	-0.39536	0.187097	0.156948	grade 3 vs. grade 2
model3_cTcNGrade	IFNA.down	0.177659	-0.170588	0.525906	0.303998	dnMBC vs. eBC
model3_cTcNGrade	IFNA.down	0.0862107	-0.387305	0.559727	0.260553	cT2 vs. cT1
model3_cTcNGrade	IFNA.down	0.517903	-0.102696	1.1385	0.57121	cT3 vs. cT1
model3_cTcNGrade	IFNA.down	0.265531	-0.359775	0.890837	0.481703	cT4 vs. cT1
model3_cTcNGrade	IFNA.down	0.0918967	-0.237457	0.421251	0.422173	cN pos vs. cN neg
model3_cTcNGrade	IFNA.down	-0.102159	-0.396341	0.192023	0.303998	grade 3 vs. grade 2
model2_cTcN	IFNA.down	0.177765	-0.168523	0.524053	0.301541	dnMBC vs. eBC
model2_cTcN	IFNA.down	0.0776075	-0.392409	0.547624	0.286798	cT2 vs. cT1
model2_cTcN	IFNA.down	0.49135	-0.120787	1.10349	0.559065	cT3 vs. cT1
model2_cTcN	IFNA.down	0.248786	-0.370657	0.86823	0.297418	cT4 vs. cT1
model2_cTcN	IFNA.down	0.0943515	-0.232906	0.421609	0.301541	cN pos vs. cN neg
model1_uni	IFNAR1	0.157962	-0.0769918	0.392915	0.180162	dnMBC vs. eBC
model4_cTGrade	IFNAR1	0.134291	-0.131475	0.400057	0.309031	dnMBC vs. eBC
model4_cTGrade	IFNAR1	0.218724	-0.192611	0.630059	0.379424	cT2 vs. cT1
model4_cTGrade	IFNAR1	0.431427	-0.105295	0.968149	0.0570867	cT3 vs. cT1
model4_cTGrade	IFNAR1	0.137317	-0.419399	0.694033	0.440668	cT4 vs. cT1
model4_cTGrade	IFNAR1	0.265198	-0.00857155	0.538968	0.309031	grade 3 vs. grade 2
model3_cTcNGrade	IFNAR1	0.158797	-0.145799	0.463393	0.293736	dnMBC vs. eBC
model3_cTcNGrade	IFNAR1	0.207803	-0.212559	0.628165	0.421662	cT2 vs. cT1
model3_cTcNGrade	IFNAR1	0.418831	-0.128211	0.965873	0.727983	cT3 vs. cT1
model3_cTcNGrade	IFNAR1	0.129491	-0.434573	0.693556	0.0597742	cT4 vs. cT1
model3_cTcNGrade	IFNAR1	-0.0505432	-0.346042	0.244956	0.557649	cN pos vs. cN neg
model3_cTcNGrade	IFNAR1	0.264486	-0.0117115	0.540684	0.293736	grade 3 vs. grade 2
model2_cTcN	IFNAR1	0.157691	-0.154413	0.469794	0.309076	dnMBC vs. eBC
model2_cTcN	IFNAR1	0.229126	-0.200595	0.658846	0.343626	cT2 vs. cT1
model2_cTcN	IFNAR1	0.480921	-0.0755313	1.03737	0.714731	cT3 vs. cT1
model2_cTcN	IFNAR1	0.171834	-0.403185	0.746852	0.988761	cT4 vs. cT1
model2_cTcN	IFNAR1	-0.0543892	-0.356516	0.247738	0.309076	cN pos vs. cN neg
model1_uni	IFNG.down	0.483975	0.215562	0.752387	0.000887403	dnMBC vs. eBC
model4_cTGrade	IFNG.down	0.473106	0.159857	0.786355	0.00450223	dnMBC vs. eBC
model4_cTGrade	IFNG.down	0.00441799	-0.45593	0.464766	0.648214	cT2 vs. cT1
model4_cTGrade	IFNG.down	0.285579	-0.32334	0.894499	0.70816	cT3 vs. cT1
model4_cTGrade	IFNG.down	0.0140246	-0.593371	0.62142	0.543824	cT4 vs. cT1
model4_cTGrade	IFNG.down	-0.0515169	-0.330929	0.227895	0.00450223	grade 3 vs. grade 2
model3_cTcNGrade	IFNG.down	0.455781	0.106424	0.805139	0.0125553	dnMBC vs. eBC
model3_cTcNGrade	IFNG.down	0.0119276	-0.457455	0.481311	0.650564	cT2 vs. cT1
model3_cTcNGrade	IFNG.down	0.292742	-0.325333	0.910817	0.811913	cT3 vs. cT1
model3_cTcNGrade	IFNG.down	0.016251	-0.597538	0.63004	0.715558	cT4 vs. cT1
model3_cTcNGrade	IFNG.down	0.0379401	-0.286479	0.362359	0.517622	cN pos vs. cN neg
model3_cTcNGrade	IFNG.down	-0.0505995	-0.332926	0.231727	0.0125553	grade 3 vs. grade 2
model2_cTcN	IFNG.down	0.455906	0.109786	0.802026	0.0117478	dnMBC vs. eBC
model2_cTcN	IFNG.down	0.00712838	-0.457149	0.471405	0.664402	cT2 vs. cT1
model2_cTcN	IFNG.down	0.278231	-0.328841	0.885304	0.802482	cT3 vs. cT1
model2_cTcN	IFNG.down	0.00693868	-0.598981	0.612859	0.436747	cT4 vs. cT1
model2_cTcN	IFNG.down	0.0395556	-0.281734	0.360845	0.0117478	cN pos vs. cN neg
model1_uni	IFNGR1	-0.0873545	-0.31226	0.137551	0.434289	dnMBC vs. eBC
model4_cTGrade	IFNGR1	-0.138164	-0.40729	0.130961	0.301505	dnMBC vs. eBC
model4_cTGrade	IFNGR1	-0.196505	-0.61182	0.218811	0.28278	cT2 vs. cT1
model4_cTGrade	IFNGR1	0.112744	-0.429626	0.655115	0.0629266	cT3 vs. cT1
model4_cTGrade	IFNGR1	0.0593845	-0.501853	0.620622	0.0115277	cT4 vs. cT1
model4_cTGrade	IFNGR1	-0.259703	-0.534417	0.0150099	0.301505	grade 3 vs. grade 2
model3_cTcNGrade	IFNGR1	-0.0861623	-0.394875	0.22255	0.571099	dnMBC vs. eBC
model3_cTcNGrade	IFNGR1	-0.217593	-0.641463	0.206277	0.26602	cT2 vs. cT1
model3_cTcNGrade	IFNGR1	0.0960868	-0.456989	0.649162	0.469731	cT3 vs. cT1
model3_cTcNGrade	IFNGR1	0.0414409	-0.523818	0.6067	0.0555543	cT4 vs. cT1
model3_cTcNGrade	IFNGR1	-0.105906	-0.402637	0.190824	0.0096036	cN pos vs. cN neg
model3_cTcNGrade	IFNGR1	-0.265605	-0.537995	0.00678463	0.571099	grade 3 vs. grade 2
model2_cTcN	IFNGR1	-0.0985978	-0.406326	0.20913	0.516478	dnMBC vs. eBC
model2_cTcN	IFNGR1	-0.235884	-0.663142	0.191374	0.324105	cT2 vs. cT1
model2_cTcN	IFNGR1	0.0180882	-0.532844	0.569021	0.574874	cT3 vs. cT1
model2_cTcN	IFNGR1	0.0183505	-0.560514	0.597215	0.0351825	cT4 vs. cT1
model2_cTcN	IFNGR1	-0.0838073	-0.386667	0.219052	0.516478	cN pos vs. cN neg
model1_uni	IL13RA1	0.0132464	-0.216317	0.242809	0.907076	dnMBC vs. eBC
model4_cTGrade	IL13RA1	-0.013176	-0.284965	0.258613	0.9215	dnMBC vs. eBC
model4_cTGrade	IL13RA1	-0.220957	-0.637747	0.195834	0.315896	cT2 vs. cT1
model4_cTGrade	IL13RA1	0.0741082	-0.471156	0.619372	<0.001	cT3 vs. cT1
model4_cTGrade	IL13RA1	0.00381321	-0.557579	0.565206	0.0298461	cT4 vs. cT1
model4_cTGrade	IL13RA1	-0.592463	-0.864633	-0.320292	0.9215	grade 3 vs. grade 2
model3_cTcNGrade	IL13RA1	-0.0433668	-0.35231	0.265576	0.775223	dnMBC vs. eBC
model3_cTcNGrade	IL13RA1	-0.207123	-0.632246	0.218	0.345403	cT2 vs. cT1
model3_cTcNGrade	IL13RA1	0.0872247	-0.466869	0.641319	0.666726	cT3 vs. cT1
model3_cTcNGrade	IL13RA1	0.0125512	-0.555831	0.580933	<0.001	cT4 vs. cT1
model3_cTcNGrade	IL13RA1	0.0631748	-0.234941	0.361291	0.0608258	cN pos vs. cN neg
model3_cTcNGrade	IL13RA1	-0.591472	-0.86716	-0.315784	0.775223	grade 3 vs. grade 2
model2_cTcN	IL13RA1	-0.0464163	-0.380957	0.288125	0.778059	dnMBC vs. eBC
model2_cTcN	IL13RA1	-0.229222	-0.697121	0.238678	0.597198	cT2 vs. cT1
model2_cTcN	IL13RA1	-0.0565656	-0.656822	0.54369	0.64999	cT3 vs. cT1
model2_cTcN	IL13RA1	-0.0535438	-0.698589	0.591501	0.598691	cT4 vs. cT1
model2_cTcN	IL13RA1	0.0750585	-0.260554	0.410671	0.778059	cN pos vs. cN neg
model1_uni	IL1R1	0.287891	0.00660375	0.569179	0.0451648	dnMBC vs. eBC
model4_cTGrade	IL1R1	0.307772	-0.021406	0.636949	0.0656914	dnMBC vs. eBC
model4_cTGrade	IL1R1	-0.096717	-0.580474	0.38704	0.812668	cT2 vs. cT1
model4_cTGrade	IL1R1	0.099034	-0.540849	0.738917	0.555494	cT3 vs. cT1
model4_cTGrade	IL1R1	-0.140093	-0.778374	0.498188	0.530047	cT4 vs. cT1
model4_cTGrade	IL1R1	0.0854286	-0.208191	0.379048	0.0656914	grade 3 vs. grade 2
model3_cTcNGrade	IL1R1	0.30256	-0.0647326	0.669853	0.102356	dnMBC vs. eBC
model3_cTcNGrade	IL1R1	-0.0944581	-0.587939	0.399022	0.816865	cT2 vs. cT1
model3_cTcNGrade	IL1R1	0.101189	-0.548618	0.750995	0.945692	cT3 vs. cT1
model3_cTcNGrade	IL1R1	-0.139423	-0.784724	0.505877	0.557963	cT4 vs. cT1
model3_cTcNGrade	IL1R1	0.0114124	-0.329662	0.352487	0.544472	cN pos vs. cN neg
model3_cTcNGrade	IL1R1	0.0857046	-0.211116	0.382525	0.102356	grade 3 vs. grade 2
model2_cTcN	IL1R1	0.302348	-0.0622301	0.666927	0.10032	dnMBC vs. eBC
model2_cTcN	IL1R1	-0.0863293	-0.575366	0.402707	0.79398	cT2 vs. cT1
model2_cTcN	IL1R1	0.125767	-0.513681	0.765214	0.958436	cT3 vs. cT1
model2_cTcN	IL1R1	-0.12365	-0.761883	0.514583	0.63918	cT4 vs. cT1
model2_cTcN	IL1R1	0.00867615	-0.329747	0.347099	0.10032	cN pos vs. cN neg
model1_uni	IL1R2	0.0753031	-0.173171	0.323778	0.541026	dnMBC vs. eBC
model4_cTGrade	IL1R2	0.130598	-0.172719	0.433915	0.384792	dnMBC vs. eBC
model4_cTGrade	IL1R2	0.102489	-0.376392	0.581369	0.718292	cT2 vs. cT1
model4_cTGrade	IL1R2	-0.0503351	-0.671492	0.570822	0.535406	cT3 vs. cT1
model4_cTGrade	IL1R2	-0.120631	-0.775806	0.534544	0.29718	cT4 vs. cT1
model4_cTGrade	IL1R2	0.102133	-0.231664	0.43593	0.384792	grade 3 vs. grade 2
model3_cTcNGrade	IL1R2	0.116263	-0.236224	0.46875	0.503769	dnMBC vs. eBC
model3_cTcNGrade	IL1R2	0.108408	-0.381966	0.598783	0.720241	cT2 vs. cT1
model3_cTcNGrade	IL1R2	-0.0428815	-0.67787	0.592108	0.866333	cT3 vs. cT1
model3_cTcNGrade	IL1R2	-0.115096	-0.781348	0.551157	0.538835	cT4 vs. cT1
model3_cTcNGrade	IL1R2	0.028752	-0.318916	0.37642	0.307797	cN pos vs. cN neg
model3_cTcNGrade	IL1R2	0.102292	-0.235313	0.439896	0.503769	grade 3 vs. grade 2
model2_cTcN	IL1R2	0.11628	-0.234481	0.46704	0.502171	dnMBC vs. eBC
model2_cTcN	IL1R2	0.118374	-0.368675	0.605422	0.730451	cT2 vs. cT1
model2_cTcN	IL1R2	-0.0190452	-0.647043	0.608953	0.872629	cT3 vs. cT1
model2_cTcN	IL1R2	-0.0990499	-0.759023	0.560923	0.374432	cT4 vs. cT1
model2_cTcN	IL1R2	0.0272356	-0.318041	0.372512	0.502171	cN pos vs. cN neg
model1_uni	IL6	0.305217	-0.00177033	0.612205	0.0512552	dnMBC vs. eBC
model4_cTGrade	IL6	0.270477	-0.0818671	0.622821	0.126882	dnMBC vs. eBC
model4_cTGrade	IL6	-0.285519	-0.810244	0.239206	0.536762	cT2 vs. cT1
model4_cTGrade	IL6	-0.224143	-0.915954	0.467668	0.865481	cT3 vs. cT1
model4_cTGrade	IL6	-0.0350181	-0.73165	0.661613	0.494176	cT4 vs. cT1
model4_cTGrade	IL6	-0.0270993	-0.352222	0.298023	0.126882	grade 3 vs. grade 2
model3_cTcNGrade	IL6	0.212477	-0.183514	0.608468	0.28016	dnMBC vs. eBC
model3_cTcNGrade	IL6	-0.246344	-0.779903	0.287215	0.660166	cT2 vs. cT1
model3_cTcNGrade	IL6	-0.188481	-0.890316	0.513354	0.474341	cT3 vs. cT1
model3_cTcNGrade	IL6	-0.0255955	-0.72483	0.673639	0.888222	cT4 vs. cT1
model3_cTcNGrade	IL6	0.130426	-0.238864	0.499716	0.7352	cN pos vs. cN neg
model3_cTcNGrade	IL6	-0.022318	-0.345522	0.300886	0.28016	grade 3 vs. grade 2
model2_cTcN	IL6	0.212809	-0.180334	0.605951	0.276508	dnMBC vs. eBC
model2_cTcN	IL6	-0.240696	-0.768048	0.286655	0.679171	cT2 vs. cT1
model2_cTcN	IL6	-0.188835	-0.878382	0.500711	0.459326	cT3 vs. cT1
model2_cTcN	IL6	-0.0301057	-0.718343	0.658132	0.774174	cT4 vs. cT1
model2_cTcN	IL6	0.133519	-0.231419	0.498457	0.276508	cN pos vs. cN neg
model1_uni	IL6ST	0.075199	-0.215804	0.366202	0.601919	dnMBC vs. eBC
model4_cTGrade	IL6ST	-0.0771535	-0.387441	0.233134	0.614064	dnMBC vs. eBC
model4_cTGrade	IL6ST	0.110377	-0.365058	0.585811	0.139402	cT2 vs. cT1
model4_cTGrade	IL6ST	-0.0197479	-0.641876	0.60238	0.125083	cT3 vs. cT1
model4_cTGrade	IL6ST	0.579641	-0.0604704	1.21975	0.52341	cT4 vs. cT1
model4_cTGrade	IL6ST	-0.239123	-0.54908	0.0708344	0.614064	grade 3 vs. grade 2
model3_cTcNGrade	IL6ST	-0.0697934	-0.423213	0.283626	0.688118	dnMBC vs. eBC
model3_cTcNGrade	IL6ST	0.105928	-0.37992	0.591776	0.143564	cT2 vs. cT1
model3_cTcNGrade	IL6ST	-0.0246719	-0.658231	0.608887	0.92449	cT3 vs. cT1
model3_cTcNGrade	IL6ST	0.577734	-0.0710841	1.22655	0.128615	cT4 vs. cT1
model3_cTcNGrade	IL6ST	-0.0158503	-0.356285	0.324585	0.581662	cN pos vs. cN neg
model3_cTcNGrade	IL6ST	-0.239583	-0.553352	0.0741855	0.688118	grade 3 vs. grade 2
model2_cTcN	IL6ST	-0.0694357	-0.426715	0.287844	0.693203	dnMBC vs. eBC
model2_cTcN	IL6ST	0.0875436	-0.402925	0.578012	0.154348	cT2 vs. cT1
model2_cTcN	IL6ST	-0.0815646	-0.717509	0.55438	0.944198	cT3 vs. cT1
model2_cTcN	IL6ST	0.541283	-0.112672	1.19524	0.30256	cT4 vs. cT1
model2_cTcN	IL6ST	-0.011846	-0.355883	0.332191	0.693203	cN pos vs. cN neg
model1_uni	ILF2	0.237051	-0.0401061	0.514208	0.0910011	dnMBC vs. eBC
model4_cTGrade	ILF2	0.191214	-0.139466	0.521895	0.245776	dnMBC vs. eBC
model4_cTGrade	ILF2	-0.0723416	-0.572324	0.42764	0.71213	cT2 vs. cT1
model4_cTGrade	ILF2	-0.184558	-0.841175	0.472058	0.45617	cT3 vs. cT1
model4_cTGrade	ILF2	0.133441	-0.535226	0.802109	0.884863	cT4 vs. cT1
model4_cTGrade	ILF2	-0.117136	-0.435031	0.20076	0.245776	grade 3 vs. grade 2
model3_cTcNGrade	ILF2	0.163542	-0.209966	0.537051	0.376369	dnMBC vs. eBC
model3_cTcNGrade	ILF2	-0.0587111	-0.568832	0.45141	0.740524	cT2 vs. cT1
model3_cTcNGrade	ILF2	-0.170339	-0.837622	0.496945	0.739255	cT3 vs. cT1
model3_cTcNGrade	ILF2	0.1413	-0.535183	0.817783	0.464509	cT4 vs. cT1
model3_cTcNGrade	ILF2	0.0582309	-0.297561	0.414023	0.993116	cN pos vs. cN neg
model3_cTcNGrade	ILF2	-0.116111	-0.437601	0.205379	0.376369	grade 3 vs. grade 2
model2_cTcN	ILF2	0.164186	-0.207748	0.53612	0.373076	dnMBC vs. eBC
model2_cTcN	ILF2	-0.0715781	-0.578297	0.43514	0.720532	cT2 vs. cT1
model2_cTcN	ILF2	-0.202961	-0.861986	0.456064	0.727874	cT3 vs. cT1
model2_cTcN	ILF2	0.119629	-0.550546	0.789805	0.842504	cT4 vs. cT1
model2_cTcN	ILF2	0.0605912	-0.29301	0.414192	0.373076	cN pos vs. cN neg
model1_uni	JAK1	0.101983	-0.0962393	0.300204	0.302151	dnMBC vs. eBC
model4_cTGrade	JAK1	0.0148812	-0.22986	0.259623	0.901638	dnMBC vs. eBC
model4_cTGrade	JAK1	0.017336	-0.376481	0.411153	0.400535	cT2 vs. cT1
model4_cTGrade	JAK1	0.214203	-0.293506	0.721911	0.00821198	cT3 vs. cT1
model4_cTGrade	JAK1	0.307943	-0.236797	0.852683	0.406562	cT4 vs. cT1
model4_cTGrade	JAK1	-0.402376	-0.691758	-0.112993	0.901638	grade 3 vs. grade 2
model3_cTcNGrade	JAK1	0.150586	-0.133872	0.435045	0.286512	dnMBC vs. eBC
model3_cTcNGrade	JAK1	-0.0611045	-0.457466	0.335257	0.417824	cT2 vs. cT1
model3_cTcNGrade	JAK1	0.129145	-0.383503	0.641792	0.0732459	cT3 vs. cT1
model3_cTcNGrade	JAK1	0.219818	-0.320404	0.760041	0.00495892	cT4 vs. cT1
model3_cTcNGrade	JAK1	-0.255775	-0.537409	0.0258586	0.122541	cN pos vs. cN neg
model3_cTcNGrade	JAK1	-0.412646	-0.688909	-0.136383	0.286512	grade 3 vs. grade 2
model2_cTcN	JAK1	0.119868	-0.165897	0.405633	0.396999	dnMBC vs. eBC
model2_cTcN	JAK1	-0.0137609	-0.414603	0.387081	0.492033	cT2 vs. cT1
model2_cTcN	JAK1	0.106301	-0.405541	0.618143	0.117099	cT3 vs. cT1
model2_cTcN	JAK1	0.269044	-0.294782	0.83287	0.775273	cT4 vs. cT1
model2_cTcN	JAK1	-0.23011	-0.521761	0.0615419	0.396999	cN pos vs. cN neg
model1_uni	Memory B cells	0.019422	-0.00738775	0.0462317	0.14963	dnMBC vs. eBC
model4_cTGrade	Memory B cells	0.026376	-0.00481376	0.0575657	0.0941161	dnMBC vs. eBC
model4_cTGrade	Memory B cells	-0.0186848	-0.0645209	0.0271514	0.738844	cT2 vs. cT1
model4_cTGrade	Memory B cells	-0.0179015	-0.0785306	0.0427277	0.331419	cT3 vs. cT1
model4_cTGrade	Memory B cells	-0.0330146	-0.093492	0.0274628	0.0887314	cT4 vs. cT1
model4_cTGrade	Memory B cells	0.0134105	-0.0144101	0.041231	0.0941161	grade 3 vs. grade 2
model3_cTcNGrade	Memory B cells	0.0327021	-0.00186261	0.0672669	0.0626952	dnMBC vs. eBC
model3_cTcNGrade	Memory B cells	-0.0214269	-0.0678668	0.0250129	0.718565	cT2 vs. cT1
model3_cTcNGrade	Memory B cells	-0.020517	-0.0816682	0.0406342	0.383094	cT3 vs. cT1
model3_cTcNGrade	Memory B cells	-0.0338275	-0.0945547	0.0268996	0.344811	cT4 vs. cT1
model3_cTcNGrade	Memory B cells	-0.0138541	-0.0459514	0.0182433	0.0596415	cN pos vs. cN neg
model3_cTcNGrade	Memory B cells	0.0130755	-0.0148573	0.0410083	0.0626952	grade 3 vs. grade 2
model2_cTcN	Memory B cells	0.0326698	-0.00181064	0.0671502	0.0623735	dnMBC vs. eBC
model2_cTcN	Memory B cells	-0.0201868	-0.0664379	0.0260644	0.752298	cT2 vs. cT1
model2_cTcN	Memory B cells	-0.0167673	-0.0772437	0.0437092	0.368347	cT3 vs. cT1
model2_cTcN	Memory B cells	-0.0314211	-0.0917828	0.0289405	0.0284118	cT4 vs. cT1
model2_cTcN	Memory B cells	-0.0142715	-0.0462783	0.0177353	0.0623735	cN pos vs. cN neg
model1_uni	Neutrophils	-0.000833687	-0.00174993	8.25595e-05	0.07302	dnMBC vs. eBC
model4_cTGrade	Neutrophils	-0.000522481	-0.00160159	0.000556628	0.329311	dnMBC vs. eBC
model4_cTGrade	Neutrophils	-0.00135835	-0.00313218	0.000415487	0.175518	cT2 vs. cT1
model4_cTGrade	Neutrophils	-0.00252587	-0.00479577	-0.000255967	0.415419	cT3 vs. cT1
model4_cTGrade	Neutrophils	-0.00150173	-0.00398787	0.000984417	0.00406113	cT4 vs. cT1
model4_cTGrade	Neutrophils	-0.000565528	-0.00196843	0.000837371	0.329311	grade 3 vs. grade 2
model3_cTcNGrade	Neutrophils	-0.000965629	-0.00223725	0.000305996	0.130638	dnMBC vs. eBC
model3_cTcNGrade	Neutrophils	-0.00108599	-0.00287065	0.000698671	0.255515	cT2 vs. cT1
model3_cTcNGrade	Neutrophils	-0.00224096	-0.00452643	4.4521e-05	0.228736	cT3 vs. cT1
model3_cTcNGrade	Neutrophils	-0.00111629	-0.00362846	0.00139588	0.421283	cT4 vs. cT1
model3_cTcNGrade	Neutrophils	0.000778582	-0.000519757	0.00207692	0.0247327	cN pos vs. cN neg
model3_cTcNGrade	Neutrophils	-0.000568614	-0.001999	0.000861775	0.130638	grade 3 vs. grade 2
model2_cTcN	Neutrophils	-0.000969161	-0.0022344	0.000296074	0.12767	dnMBC vs. eBC
model2_cTcN	Neutrophils	-0.00110688	-0.00288163	0.000667867	0.224727	cT2 vs. cT1
model2_cTcN	Neutrophils	-0.00231613	-0.00458209	-5.01681e-05	0.231469	cT3 vs. cT1
model2_cTcN	Neutrophils	-0.00115509	-0.00365288	0.00134269	0.033955	cT4 vs. cT1
model2_cTcN	Neutrophils	0.000770729	-0.000521106	0.00206256	0.12767	cN pos vs. cN neg
model1_uni	STAT1	0.123486	-0.156965	0.403937	0.376095	dnMBC vs. eBC
model4_cTGrade	STAT1	0.0492085	-0.252969	0.351386	0.740861	dnMBC vs. eBC
model4_cTGrade	STAT1	0.143858	-0.331551	0.619266	0.142894	cT2 vs. cT1
model4_cTGrade	STAT1	-0.313958	-0.931279	0.303362	0.166993	cT3 vs. cT1
model4_cTGrade	STAT1	0.332662	-0.316491	0.981815	0.0572516	cT4 vs. cT1
model4_cTGrade	STAT1	0.227368	-0.10112	0.555857	0.740861	grade 3 vs. grade 2
model3_cTcNGrade	STAT1	-0.0187946	-0.36492	0.327331	0.911986	dnMBC vs. eBC
model3_cTcNGrade	STAT1	0.179358	-0.302827	0.661542	0.128128	cT2 vs. cT1
model3_cTcNGrade	STAT1	-0.289853	-0.913605	0.333899	0.421772	cT3 vs. cT1
model3_cTcNGrade	STAT1	0.365095	-0.291806	1.022	0.174452	cT4 vs. cT1
model3_cTcNGrade	STAT1	0.13601	-0.206498	0.478517	0.0407531	cN pos vs. cN neg
model3_cTcNGrade	STAT1	0.227884	-0.107606	0.563375	0.911986	grade 3 vs. grade 2
model2_cTcN	STAT1	-0.0206595	-0.36759	0.326271	0.903657	dnMBC vs. eBC
model2_cTcN	STAT1	0.196438	-0.287037	0.679913	0.137085	cT2 vs. cT1
model2_cTcN	STAT1	-0.252418	-0.874411	0.369576	0.413162	cT3 vs. cT1
model2_cTcN	STAT1	0.395092	-0.26479	1.05497	0.0840467	cT4 vs. cT1
model2_cTcN	STAT1	0.139519	-0.204894	0.483932	0.903657	cN pos vs. cN neg
model1_uni	STAT3	-0.124536	-0.341246	0.0921742	0.250111	dnMBC vs. eBC
model4_cTGrade	STAT3	-0.242138	-0.474822	-0.0094537	0.041971	dnMBC vs. eBC
model4_cTGrade	STAT3	-0.0696857	-0.411636	0.272265	0.0386923	cT2 vs. cT1
model4_cTGrade	STAT3	0.231399	-0.220912	0.683709	<0.001	cT3 vs. cT1
model4_cTGrade	STAT3	0.370075	-0.0811031	0.821254	0.00302868	cT4 vs. cT1
model4_cTGrade	STAT3	-0.587005	-0.794555	-0.379456	0.041971	grade 3 vs. grade 2
model3_cTcNGrade	STAT3	-0.279058	-0.537611	-0.0205049	0.0354571	dnMBC vs. eBC
model3_cTcNGrade	STAT3	-0.0536823	-0.401064	0.293699	0.0471852	cT2 vs. cT1
model3_cTcNGrade	STAT3	0.246663	-0.210763	0.704089	0.494945	cT3 vs. cT1
model3_cTcNGrade	STAT3	0.37482	-0.0794337	0.829074	<0.001	cT4 vs. cT1
model3_cTcNGrade	STAT3	0.080853	-0.159243	0.320949	0.00995292	cN pos vs. cN neg
model3_cTcNGrade	STAT3	-0.58505	-0.793994	-0.376106	0.0354571	grade 3 vs. grade 2
model2_cTcN	STAT3	-0.286232	-0.578421	0.00595826	0.0545211	dnMBC vs. eBC
model2_cTcN	STAT3	-0.126756	-0.534691	0.281179	0.163739	cT2 vs. cT1
model2_cTcN	STAT3	0.0726027	-0.451517	0.596722	0.485646	cT3 vs. cT1
model2_cTcN	STAT3	0.283458	-0.275845	0.84276	0.278096	cT4 vs. cT1
model2_cTcN	STAT3	0.100436	-0.191061	0.391934	0.0545211	cN pos vs. cN neg
