# Supplementary material for: Differences in the Tumor Molecular and Microenvironmental Landscape between Early (Non-Metastatic) and De Novo Metastatic Primary Luminal Breast Tumors
Source: Cancers (Basel). 2023 Aug 30;15(17):4341. doi: 10.3390/cancers15174341 (PMC10486668; doi:10.3390/cancers15174341)
Supplement: Supplementary file 1 [file cancers-15-04341-s001.zip › Supplementary Table S9.xlsx]

## Sheet: Sheet1
Supplementary Table S9: Multivariable models built with continuous scores as outcome (immune cell types), the group (dnMBC vs. eBC) as a fixed effect, and a random effect on the patient pair. Co-variates were added in the multivariable models such as cT (cT4, cT3, cT2 vs. cT1), cN (positive vs. negative), and grade (3 vs. 2). Model 1 is the univariable model. Model 2 is corrected for the co-varia…
model	outcome	coefficient	ci_low	ci_high	p-value	variable
model1_uni	Activated dendritic cells	0.000568825	-0.00247905	0.0036167	0.706071	dnMBC vs. eBC
model4_cTGrade	Activated dendritic cells	-0.000440607	-0.00397522	0.00309401	0.800066	dnMBC vs. eBC
model4_cTGrade	Activated dendritic cells	0.00152669	-0.00366774	0.00672113	0.509932	cT2 vs. cT1
model4_cTGrade	Activated dendritic cells	-3.64744e-06	-0.00687452	0.00686723	0.734486	cT3 vs. cT1
model4_cTGrade	Activated dendritic cells	0.00419922	-0.00265446	0.0110529	0.793692	cT4 vs. cT1
model4_cTGrade	Activated dendritic cells	-0.00052657	-0.00367937	0.00262623	0.800066	grade 3 vs. grade 2
model3_cTcNGrade	Activated dendritic cells	-0.000334482	-0.00427794	0.00360898	0.862942	dnMBC vs. eBC
model3_cTcNGrade	Activated dendritic cells	0.00148069	-0.00381759	0.00677897	0.515582	cT2 vs. cT1
model3_cTcNGrade	Activated dendritic cells	-4.7524e-05	-0.0070242	0.00692916	0.89721	cT3 vs. cT1
model3_cTcNGrade	Activated dendritic cells	0.00418558	-0.00274272	0.0111139	0.734158	cT4 vs. cT1
model3_cTcNGrade	Activated dendritic cells	-0.000232409	-0.00389437	0.00342955	0.773103	cN pos vs. cN neg
model3_cTcNGrade	Activated dendritic cells	-0.000532189	-0.00371901	0.00265464	0.862942	grade 3 vs. grade 2
model2_cTcN	Activated dendritic cells	-0.000333165	-0.00423947	0.00357314	0.862386	dnMBC vs. eBC
model2_cTcN	Activated dendritic cells	0.00143021	-0.00380961	0.00667004	0.510297	cT2 vs. cT1
model2_cTcN	Activated dendritic cells	-0.000200143	-0.00705155	0.00665127	0.903885	cT3 vs. cT1
model2_cTcN	Activated dendritic cells	0.00408764	-0.00275076	0.010926	0.83666	cT4 vs. cT1
model2_cTcN	Activated dendritic cells	-0.000215418	-0.00384148	0.00341065	0.862386	cN pos vs. cN neg
model1_uni	Activated mast cells	-0.00628739	-0.0200734	0.00749858	0.359473	dnMBC vs. eBC
model4_cTGrade	Activated mast cells	-0.00449928	-0.0207028	0.0117042	0.573565	dnMBC vs. eBC
model4_cTGrade	Activated mast cells	0.0106404	-0.0145982	0.0358791	0.641239	cT2 vs. cT1
model4_cTGrade	Activated mast cells	0.00614739	-0.0267238	0.0390186	0.27932	cT3 vs. cT1
model4_cTGrade	Activated mast cells	-0.000868977	-0.0351438	0.0334058	0.819214	cT4 vs. cT1
model4_cTGrade	Activated mast cells	0.00916541	-0.00786832	0.0261991	0.573565	grade 3 vs. grade 2
model3_cTcNGrade	Activated mast cells	-0.00581607	-0.024547	0.0129149	0.52889	dnMBC vs. eBC
model3_cTcNGrade	Activated mast cells	0.0105311	-0.0153261	0.0363883	0.637942	cT2 vs. cT1
model3_cTcNGrade	Activated mast cells	0.00644757	-0.0271967	0.0400918	0.719403	cT3 vs. cT1
model3_cTcNGrade	Activated mast cells	-0.00157626	-0.0362858	0.0331333	0.274777	cT4 vs. cT1
model3_cTcNGrade	Activated mast cells	0.00321238	-0.0149688	0.0213936	0.899061	cN pos vs. cN neg
model3_cTcNGrade	Activated mast cells	0.00923363	-0.00777884	0.0262461	0.52889	grade 3 vs. grade 2
model2_cTcN	Activated mast cells	-0.00592261	-0.0245884	0.0127432	0.520524	dnMBC vs. eBC
model2_cTcN	Activated mast cells	0.0117836	-0.014005	0.0375722	0.632618	cT2 vs. cT1
model2_cTcN	Activated mast cells	0.00884761	-0.0244924	0.0421876	0.745859	cT3 vs. cT1
model2_cTcN	Activated mast cells	0.000664759	-0.034003	0.0353325	0.6554	cT4 vs. cT1
model2_cTcN	Activated mast cells	0.00290222	-0.0152838	0.0210882	0.520524	cN pos vs. cN neg
model1_uni	Activated memory CD4+ T-cells	0.00850234	-0.00939581	0.0264005	0.340118	dnMBC vs. eBC
model4_cTGrade	Activated memory CD4+ T-cells	0.00183727	-0.0185013	0.0221759	0.854339	dnMBC vs. eBC
model4_cTGrade	Activated memory CD4+ T-cells	0.00260664	-0.0272917	0.032505	0.548159	cT2 vs. cT1
model4_cTGrade	Activated memory CD4+ T-cells	-5.04231e-05	-0.0395952	0.0394944	0.0798036	cT3 vs. cT1
model4_cTGrade	Activated memory CD4+ T-cells	0.0212865	-0.0181675	0.0607406	0.772138	cT4 vs. cT1
model4_cTGrade	Activated memory CD4+ T-cells	0.0161072	-0.00204792	0.0342623	0.854339	grade 3 vs. grade 2
model3_cTcNGrade	Activated memory CD4+ T-cells	-0.00104528	-0.0236715	0.0215809	0.925074	dnMBC vs. eBC
model3_cTcNGrade	Activated memory CD4+ T-cells	0.00384397	-0.0265557	0.0342436	0.581852	cT2 vs. cT1
model3_cTcNGrade	Activated memory CD4+ T-cells	0.00115583	-0.0388739	0.0411856	0.542017	cT3 vs. cT1
model3_cTcNGrade	Activated memory CD4+ T-cells	0.0216432	-0.0181089	0.0613954	0.0790699	cT4 vs. cT1
model3_cTcNGrade	Activated memory CD4+ T-cells	0.00631599	-0.014695	0.027327	0.958846	cN pos vs. cN neg
model3_cTcNGrade	Activated memory CD4+ T-cells	0.0162596	-0.00202529	0.0345445	0.925074	grade 3 vs. grade 2
model2_cTcN	Activated memory CD4+ T-cells	-0.00112128	-0.0239741	0.0217315	0.920553	dnMBC vs. eBC
model2_cTcN	Activated memory CD4+ T-cells	0.00582974	-0.0250349	0.0366944	0.533661	cT2 vs. cT1
model2_cTcN	Activated memory CD4+ T-cells	0.00512271	-0.0351445	0.0453899	0.587683	cT3 vs. cT1
model2_cTcN	Activated memory CD4+ T-cells	0.0251834	-0.0153179	0.0656847	0.595623	cT4 vs. cT1
model2_cTcN	Activated memory CD4+ T-cells	0.00573184	-0.0156999	0.0271635	0.920553	cN pos vs. cN neg
model1_uni	Activated NK cells	-0.0023951	-0.0206046	0.0158144	0.790278	dnMBC vs. eBC
model4_cTGrade	Activated NK cells	-0.010562	-0.0312834	0.0101595	0.304908	dnMBC vs. eBC
model4_cTGrade	Activated NK cells	0.0114248	-0.0190273	0.0418769	0.314805	cT2 vs. cT1
model4_cTGrade	Activated NK cells	0.00195613	-0.038324	0.0422363	0.326804	cT3 vs. cT1
model4_cTGrade	Activated NK cells	0.0318936	-0.00828576	0.0720729	0.868298	cT4 vs. cT1
model4_cTGrade	Activated NK cells	0.00899647	-0.00948667	0.0274796	0.304908	grade 3 vs. grade 2
model3_cTcNGrade	Activated NK cells	-0.00664362	-0.0296281	0.0163409	0.557549	dnMBC vs. eBC
model3_cTcNGrade	Activated NK cells	0.00972637	-0.0211547	0.0406074	0.30454	cT2 vs. cT1
model3_cTcNGrade	Activated NK cells	0.000336124	-0.0403275	0.0409998	0.416098	cT3 vs. cT1
model3_cTcNGrade	Activated NK cells	0.03139	-0.00899164	0.0717717	0.339701	cT4 vs. cT1
model3_cTcNGrade	Activated NK cells	-0.00858098	-0.0299247	0.0127628	0.890754	cN pos vs. cN neg
model3_cTcNGrade	Activated NK cells	0.00878899	-0.00978546	0.0273634	0.557549	grade 3 vs. grade 2
model2_cTcN	Activated NK cells	-0.00666537	-0.0295978	0.016267	0.555895	dnMBC vs. eBC
model2_cTcN	Activated NK cells	0.01056	-0.020201	0.0413209	0.293594	cT2 vs. cT1
model2_cTcN	Activated NK cells	0.00285659	-0.0373654	0.0430786	0.400537	cT3 vs. cT1
model2_cTcN	Activated NK cells	0.0330076	-0.00713806	0.0731532	0.681135	cT4 vs. cT1
model2_cTcN	Activated NK cells	-0.00886158	-0.0301488	0.0124256	0.555895	cN pos vs. cN neg
model1_uni	CD8+ T-cells	0.00811931	-0.0225444	0.038783	0.593032	dnMBC vs. eBC
model4_cTGrade	CD8+ T-cells	-0.00553128	-0.0397459	0.0286833	0.742671	dnMBC vs. eBC
model4_cTGrade	CD8+ T-cells	-0.0016575	-0.0519389	0.0486239	0.0977678	cT2 vs. cT1
model4_cTGrade	CD8+ T-cells	-0.0315245	-0.0980336	0.0349846	0.501219	cT3 vs. cT1
model4_cTGrade	CD8+ T-cells	0.0448259	-0.0215168	0.111169	0.119877	cT4 vs. cT1
model4_cTGrade	CD8+ T-cells	0.0101399	-0.0203788	0.0406586	0.742671	grade 3 vs. grade 2
model3_cTcNGrade	CD8+ T-cells	-0.00371994	-0.0418801	0.0344402	0.842744	dnMBC vs. eBC
model3_cTcNGrade	CD8+ T-cells	-0.00244265	-0.0537131	0.0488278	0.10084	cT2 vs. cT1
model3_cTcNGrade	CD8+ T-cells	-0.0322734	-0.0997854	0.0352387	0.819817	cT3 vs. cT1
model3_cTcNGrade	CD8+ T-cells	0.0445931	-0.0224508	0.111637	0.50909	cT4 vs. cT1
model3_cTcNGrade	CD8+ T-cells	-0.00396674	-0.0394028	0.0314694	0.127916	cN pos vs. cN neg
model3_cTcNGrade	CD8+ T-cells	0.010044	-0.0207943	0.0408823	0.842744	grade 3 vs. grade 2
model2_cTcN	CD8+ T-cells	-0.0037448	-0.0416546	0.034165	0.840902	dnMBC vs. eBC
model2_cTcN	CD8+ T-cells	-0.00149001	-0.0523412	0.0493612	0.100479	cT2 vs. cT1
model2_cTcN	CD8+ T-cells	-0.029393	-0.0958843	0.0370983	0.80449	cT3 vs. cT1
model2_cTcN	CD8+ T-cells	0.0464416	-0.0199235	0.112807	0.0786036	cT4 vs. cT1
model2_cTcN	CD8+ T-cells	-0.00428741	-0.0394775	0.0309027	0.840902	cN pos vs. cN neg
model1_uni	Eosinophils	0.000240352	-0.0233765	0.0238572	0.983573	dnMBC vs. eBC
model4_cTGrade	Eosinophils	0.00734191	-0.0214975	0.0361814	0.605685	dnMBC vs. eBC
model4_cTGrade	Eosinophils	0.0144977	-0.0299613	0.0589566	0.388407	cT2 vs. cT1
model4_cTGrade	Eosinophils	-0.0141106	-0.0721878	0.0439665	0.979544	cT3 vs. cT1
model4_cTGrade	Eosinophils	-0.0125783	-0.0726254	0.0474688	0.0510743	cT4 vs. cT1
model4_cTGrade	Eosinophils	-0.000370111	-0.0297143	0.0289741	0.605685	grade 3 vs. grade 2
model3_cTcNGrade	Eosinophils	0.000145116	-0.0325243	0.0328145	0.992785	dnMBC vs. eBC
model3_cTcNGrade	Eosinophils	0.0177198	-0.0273519	0.0627915	0.368917	cT2 vs. cT1
model3_cTcNGrade	Eosinophils	-0.0100788	-0.0687434	0.0485858	0.350658	cT3 vs. cT1
model3_cTcNGrade	Eosinophils	-0.0099898	-0.0704445	0.050465	0.981472	cT4 vs. cT1
model3_cTcNGrade	Eosinophils	0.0146454	-0.0170295	0.0463203	0.133771	cN pos vs. cN neg
model3_cTcNGrade	Eosinophils	-0.000337317	-0.0299073	0.0292326	0.992785	grade 3 vs. grade 2
model2_cTcN	Eosinophils	0.000334282	-0.0321034	0.0327719	0.983286	dnMBC vs. eBC
model2_cTcN	Eosinophils	0.0176582	-0.0269501	0.0622665	0.346768	cT2 vs. cT1
model2_cTcN	Eosinophils	-0.0107644	-0.0685595	0.0470307	0.348595	cT3 vs. cT1
model2_cTcN	Eosinophils	-0.0104792	-0.0700815	0.049123	0.114565	cT4 vs. cT1
model2_cTcN	Eosinophils	0.0145667	-0.016766	0.0458994	0.983286	cN pos vs. cN neg
model1_uni	M0 Macrophages	-0.0130499	-0.123465	0.0973656	0.811105	dnMBC vs. eBC
model4_cTGrade	M0 Macrophages	-0.0305093	-0.158409	0.0973905	0.62848	dnMBC vs. eBC
model4_cTGrade	M0 Macrophages	0.174864	-0.0237765	0.373504	0.338025	cT2 vs. cT1
model4_cTGrade	M0 Macrophages	0.147112	-0.11182	0.406044	0.00338058	cT3 vs. cT1
model4_cTGrade	M0 Macrophages	0.125214	-0.144126	0.394554	0.150179	cT4 vs. cT1
model4_cTGrade	M0 Macrophages	0.208634	0.0754327	0.341835	0.62848	grade 3 vs. grade 2
model3_cTcNGrade	M0 Macrophages	-0.0790812	-0.222098	0.0639358	0.266071	dnMBC vs. eBC
model3_cTcNGrade	M0 Macrophages	0.196445	-0.00229009	0.39518	0.240966	cT2 vs. cT1
model3_cTcNGrade	M0 Macrophages	0.172469	-0.0850795	0.430017	0.164432	cT3 vs. cT1
model3_cTcNGrade	M0 Macrophages	0.144059	-0.125392	0.413509	0.00382252	cT4 vs. cT1
model3_cTcNGrade	M0 Macrophages	0.0979265	-0.0427694	0.238622	0.398041	cN pos vs. cN neg
model3_cTcNGrade	M0 Macrophages	0.209715	0.0739897	0.345441	0.266071	grade 3 vs. grade 2
model2_cTcN	M0 Macrophages	-0.0850749	-0.234597	0.0644472	0.253236	dnMBC vs. eBC
model2_cTcN	M0 Macrophages	0.210159	0.00109869	0.419219	0.224038	cT2 vs. cT1
model2_cTcN	M0 Macrophages	0.212398	-0.0558775	0.480673	0.148806	cT3 vs. cT1
model2_cTcN	M0 Macrophages	0.172531	-0.115367	0.46043	0.0849871	cT4 vs. cT1
model2_cTcN	M0 Macrophages	0.108536	-0.0413056	0.258378	0.253236	cN pos vs. cN neg
model1_uni	M1 Macrophages	0.00729726	-0.00491474	0.0195093	0.232149	dnMBC vs. eBC
model4_cTGrade	M1 Macrophages	0.00672413	-0.0076397	0.021088	0.345316	dnMBC vs. eBC
model4_cTGrade	M1 Macrophages	0.00638344	-0.016882	0.0296489	0.447498	cT2 vs. cT1
model4_cTGrade	M1 Macrophages	-0.0113939	-0.0413212	0.0185333	0.674345	cT3 vs. cT1
model4_cTGrade	M1 Macrophages	0.0064421	-0.0258668	0.038751	0.252887	cT4 vs. cT1
model4_cTGrade	M1 Macrophages	0.00361371	-0.0138407	0.0210681	0.345316	grade 3 vs. grade 2
model3_cTcNGrade	M1 Macrophages	0.00477545	-0.0122176	0.0217685	0.568468	dnMBC vs. eBC
model3_cTcNGrade	M1 Macrophages	0.0073085	-0.0164992	0.0311162	0.446187	cT2 vs. cT1
model3_cTcNGrade	M1 Macrophages	-0.0103636	-0.0409914	0.0202642	0.657843	cT3 vs. cT1
model3_cTcNGrade	M1 Macrophages	0.00753964	-0.0254275	0.0405068	0.681431	cT4 vs. cT1
model3_cTcNGrade	M1 Macrophages	0.00372924	-0.0133802	0.0208387	0.372135	cN pos vs. cN neg
model3_cTcNGrade	M1 Macrophages	0.00357748	-0.0141352	0.0212902	0.568468	grade 3 vs. grade 2
model2_cTcN	M1 Macrophages	0.00482517	-0.0120525	0.0217028	0.562345	dnMBC vs. eBC
model2_cTcN	M1 Macrophages	0.00748463	-0.0161354	0.0311047	0.460347	cT2 vs. cT1
model2_cTcN	M1 Macrophages	-0.0096399	-0.0399234	0.0206436	0.661416	cT3 vs. cT1
model2_cTcN	M1 Macrophages	0.00787202	-0.0247648	0.0405088	0.271615	cT4 vs. cT1
model2_cTcN	M1 Macrophages	0.00366228	-0.0133067	0.0206312	0.562345	cN pos vs. cN neg
model1_uni	M2 Macrophages	-0.0652483	-0.173397	0.0429002	0.227772	dnMBC vs. eBC
model4_cTGrade	M2 Macrophages	-0.0876771	-0.213562	0.0382083	0.164454	dnMBC vs. eBC
model4_cTGrade	M2 Macrophages	0.0235901	-0.16141	0.20859	0.867584	cT2 vs. cT1
model4_cTGrade	M2 Macrophages	0.0288201	-0.215886	0.273526	0.244499	cT3 vs. cT1
model4_cTGrade	M2 Macrophages	0.089555	-0.154539	0.333649	<0.001	cT4 vs. cT1
model4_cTGrade	M2 Macrophages	-0.0651098	-0.177397	0.0471773	0.164454	grade 3 vs. grade 2
model3_cTcNGrade	M2 Macrophages	-0.1171	-0.256291	0.0220911	0.0956141	dnMBC vs. eBC
model3_cTcNGrade	M2 Macrophages	0.0363438	-0.150668	0.223356	0.880528	cT2 vs. cT1
model3_cTcNGrade	M2 Macrophages	0.0409848	-0.205269	0.287239	0.314944	cT3 vs. cT1
model3_cTcNGrade	M2 Macrophages	0.0933361	-0.15121	0.337882	0.256055	cT4 vs. cT1
model3_cTcNGrade	M2 Macrophages	0.064435	-0.0648202	0.19369	<0.001	cN pos vs. cN neg
model3_cTcNGrade	M2 Macrophages	-0.0635519	-0.176036	0.0489327	0.0956141	grade 3 vs. grade 2
model2_cTcN	M2 Macrophages	-0.116943	-0.2563	0.0224147	0.096544	dnMBC vs. eBC
model2_cTcN	M2 Macrophages	0.0303162	-0.156615	0.217247	0.907931	cT2 vs. cT1
model2_cTcN	M2 Macrophages	0.0227597	-0.221664	0.267184	0.301129	cT3 vs. cT1
model2_cTcN	M2 Macrophages	0.0816401	-0.16232	0.3256	<0.001	cT4 vs. cT1
model2_cTcN	M2 Macrophages	0.066464	-0.0628959	0.195824	0.096544	cN pos vs. cN neg
model1_uni	Monocytes	-0.00573447	-0.0252619	0.013793	0.553574	dnMBC vs. eBC
model4_cTGrade	Monocytes	-0.00267144	-0.0255151	0.0201722	0.812181	dnMBC vs. eBC
model4_cTGrade	Monocytes	-0.0167859	-0.0503567	0.0167849	0.707351	cT2 vs. cT1
model4_cTGrade	Monocytes	-0.0243542	-0.0687596	0.0200512	0.748956	cT3 vs. cT1
model4_cTGrade	Monocytes	-0.0177589	-0.0620531	0.0265354	0.00451738	cT4 vs. cT1
model4_cTGrade	Monocytes	0.00321062	-0.0171654	0.0235867	0.812181	grade 3 vs. grade 2
model3_cTcNGrade	Monocytes	-0.00272008	-0.0282098	0.0227697	0.82809	dnMBC vs. eBC
model3_cTcNGrade	Monocytes	-0.0167648	-0.0510118	0.0174822	0.718156	cT2 vs. cT1
model3_cTcNGrade	Monocytes	-0.0243341	-0.06943	0.0207618	0.99269	cT3 vs. cT1
model3_cTcNGrade	Monocytes	-0.0177526	-0.0625358	0.0270305	0.751048	cT4 vs. cT1
model3_cTcNGrade	Monocytes	0.000106524	-0.0235637	0.0237767	0.00803331	cN pos vs. cN neg
model3_cTcNGrade	Monocytes	0.00321319	-0.0173858	0.0238122	0.82809	grade 3 vs. grade 2
model2_cTcN	Monocytes	-0.00272803	-0.0279743	0.0225182	0.826205	dnMBC vs. eBC
model2_cTcN	Monocytes	-0.0164601	-0.0503248	0.0174047	0.728684	cT2 vs. cT1
model2_cTcN	Monocytes	-0.0234126	-0.0676929	0.0208677	0.999727	cT3 vs. cT1
model2_cTcN	Monocytes	-0.0171613	-0.0613575	0.027035	0.00461041	cT4 vs. cT1
model2_cTcN	Monocytes	3.93724e-06	-0.0234311	0.023439	0.826205	cN pos vs. cN neg
model1_uni	Naive B-cells	0.0122827	-0.0582234	0.0827888	0.724772	dnMBC vs. eBC
model4_cTGrade	Naive B-cells	0.00784798	-0.0754033	0.0910992	0.848075	dnMBC vs. eBC
model4_cTGrade	Naive B-cells	-0.0133977	-0.135743	0.108948	0.960977	cT2 vs. cT1
model4_cTGrade	Naive B-cells	-0.0241912	-0.186022	0.137639	0.846079	cT3 vs. cT1
model4_cTGrade	Naive B-cells	0.00928097	-0.152145	0.170707	0.080324	cT4 vs. cT1
model4_cTGrade	Naive B-cells	-0.00709344	-0.0813518	0.0671649	0.848075	grade 3 vs. grade 2
model3_cTcNGrade	Naive B-cells	0.0213898	-0.0710971	0.113877	0.638478	dnMBC vs. eBC
model3_cTcNGrade	Naive B-cells	-0.0192676	-0.143529	0.104994	0.938743	cT2 vs. cT1
model3_cTcNGrade	Naive B-cells	-0.02979	-0.193416	0.133836	0.484162	cT3 vs. cT1
model3_cTcNGrade	Naive B-cells	0.00754071	-0.15495	0.170032	0.831596	cT4 vs. cT1
model3_cTcNGrade	Naive B-cells	-0.029656	-0.115541	0.0562288	0.0621652	cN pos vs. cN neg
model3_cTcNGrade	Naive B-cells	-0.0078105	-0.0825519	0.0669309	0.638478	grade 3 vs. grade 2
model2_cTcN	Naive B-cells	0.0214092	-0.0701489	0.112967	0.635246	dnMBC vs. eBC
model2_cTcN	Naive B-cells	-0.0200084	-0.142822	0.102805	0.934628	cT2 vs. cT1
model2_cTcN	Naive B-cells	-0.0320298	-0.192617	0.128557	0.483829	cT3 vs. cT1
model2_cTcN	Naive B-cells	0.00610326	-0.154179	0.166385	0.0584311	cT4 vs. cT1
model2_cTcN	Naive B-cells	-0.0294066	-0.114396	0.0555829	0.635246	cN pos vs. cN neg
model1_uni	Naive CD4+ T-cells	-0.00193927	-0.0527899	0.0489114	0.938503	dnMBC vs. eBC
model4_cTGrade	Naive CD4+ T-cells	0.00848704	-0.0497867	0.0667607	0.767357	dnMBC vs. eBC
model4_cTGrade	Naive CD4+ T-cells	-0.0324615	-0.119019	0.0540956	0.553146	cT2 vs. cT1
model4_cTGrade	Naive CD4+ T-cells	0.0122447	-0.101949	0.126438	0.477152	cT3 vs. cT1
model4_cTGrade	Naive CD4+ T-cells	-0.0521891	-0.166962	0.0625835	0.0122175	cT4 vs. cT1
model4_cTGrade	Naive CD4+ T-cells	-0.0187648	-0.0721715	0.0346419	0.767357	grade 3 vs. grade 2
model3_cTcNGrade	Naive CD4+ T-cells	0.0385564	-0.0231516	0.100264	0.210351	dnMBC vs. eBC
model3_cTcNGrade	Naive CD4+ T-cells	-0.0507174	-0.135385	0.0339497	0.392836	cT2 vs. cT1
model3_cTcNGrade	Naive CD4+ T-cells	-0.000521058	-0.111035	0.109993	0.038093	cT3 vs. cT1
model3_cTcNGrade	Naive CD4+ T-cells	-0.0634934	-0.176315	0.0493277	0.45262	cT4 vs. cT1
model3_cTcNGrade	Naive CD4+ T-cells	-0.0629722	-0.122213	-0.00373169	0.00174645	cN pos vs. cN neg
model3_cTcNGrade	Naive CD4+ T-cells	-0.0201279	-0.0743877	0.0341319	0.210351	grade 3 vs. grade 2
model2_cTcN	Naive CD4+ T-cells	0.0383702	-0.0231012	0.0998416	0.211176	dnMBC vs. eBC
model2_cTcN	Naive CD4+ T-cells	-0.0518163	-0.135959	0.0323265	0.404721	cT2 vs. cT1
model2_cTcN	Naive CD4+ T-cells	-0.00538665	-0.114619	0.103845	0.0389192	cT3 vs. cT1
model2_cTcN	Naive CD4+ T-cells	-0.0660772	-0.177902	0.045748	0.00214515	cT4 vs. cT1
model2_cTcN	Naive CD4+ T-cells	-0.0623094	-0.121208	-0.00341108	0.211176	cN pos vs. cN neg
model1_uni	Resting dendritic cells	-0.00255015	-0.00927463	0.00417434	0.445114	dnMBC vs. eBC
model4_cTGrade	Resting dendritic cells	0.000412503	-0.00689525	0.00772026	0.908652	dnMBC vs. eBC
model4_cTGrade	Resting dendritic cells	-0.016411	-0.0271504	-0.00567156	0.0310837	cT2 vs. cT1
model4_cTGrade	Resting dendritic cells	-0.0128227	-0.0270281	0.00138273	0.562688	cT3 vs. cT1
model4_cTGrade	Resting dendritic cells	-0.0178586	-0.0320285	-0.00368874	<0.001	cT4 vs. cT1
model4_cTGrade	Resting dendritic cells	-0.0018619	-0.00838026	0.00465647	0.908652	grade 3 vs. grade 2
model3_cTcNGrade	Resting dendritic cells	0.000996277	-0.00714936	0.00914191	0.803475	dnMBC vs. eBC
model3_cTcNGrade	Resting dendritic cells	-0.016664	-0.0276082	-0.00571985	0.0320794	cT2 vs. cT1
model3_cTcNGrade	Resting dendritic cells	-0.013064	-0.0274751	0.00134703	0.73108	cT3 vs. cT1
model3_cTcNGrade	Resting dendritic cells	-0.0179336	-0.0322448	-0.00362249	0.55959	cT4 vs. cT1
model3_cTcNGrade	Resting dendritic cells	-0.00127844	-0.0088426	0.00628573	<0.001	cN pos vs. cN neg
model3_cTcNGrade	Resting dendritic cells	-0.00189281	-0.00847554	0.00468992	0.803475	grade 3 vs. grade 2
model2_cTcN	Resting dendritic cells	0.00100096	-0.00708426	0.00908618	0.801405	dnMBC vs. eBC
model2_cTcN	Resting dendritic cells	-0.0168435	-0.0276889	-0.00599821	0.0280219	cT2 vs. cT1
model2_cTcN	Resting dendritic cells	-0.0136069	-0.0277878	0.000574111	0.741715	cT3 vs. cT1
model2_cTcN	Resting dendritic cells	-0.018282	-0.032436	-0.00412794	<0.001	cT4 vs. cT1
model2_cTcN	Resting dendritic cells	-0.001218	-0.00872319	0.00628718	0.801405	cN pos vs. cN neg
model1_uni	Resting mast cells	-0.00675507	-0.0729623	0.0594522	0.83652	dnMBC vs. eBC
model4_cTGrade	Resting mast cells	0.0104171	-0.0655607	0.0863948	0.78061	dnMBC vs. eBC
model4_cTGrade	Resting mast cells	-0.0539974	-0.170334	0.0623392	0.779282	cT2 vs. cT1
model4_cTGrade	Resting mast cells	-0.052731	-0.204992	0.0995296	0.0676376	cT3 vs. cT1
model4_cTGrade	Resting mast cells	-0.0750481	-0.231626	0.0815294	<0.001	cT4 vs. cT1
model4_cTGrade	Resting mast cells	-0.0702808	-0.146024	0.00546236	0.78061	grade 3 vs. grade 2
model3_cTcNGrade	Resting mast cells	0.00465219	-0.0815747	0.0908791	0.912546	dnMBC vs. eBC
model3_cTcNGrade	Resting mast cells	-0.0527005	-0.171382	0.0659813	0.789365	cT2 vs. cT1
model3_cTcNGrade	Resting mast cells	-0.0504827	-0.20515	0.104185	0.749064	cT3 vs. cT1
model3_cTcNGrade	Resting mast cells	-0.0757028	-0.234424	0.0830185	0.0727333	cT4 vs. cT1
model3_cTcNGrade	Resting mast cells	0.0130919	-0.0701494	0.0963332	<0.001	cN pos vs. cN neg
model3_cTcNGrade	Resting mast cells	-0.0701029	-0.147146	0.00694062	0.912546	grade 3 vs. grade 2
model2_cTcN	Resting mast cells	0.00510076	-0.0820467	0.0922482	0.905298	dnMBC vs. eBC
model2_cTcN	Resting mast cells	-0.0612022	-0.181567	0.0591628	0.694986	cT2 vs. cT1
model2_cTcN	Resting mast cells	-0.0677957	-0.22343	0.0878383	0.705288	cT3 vs. cT1
model2_cTcN	Resting mast cells	-0.0915915	-0.253328	0.0701447	0.000666065	cT4 vs. cT1
model2_cTcN	Resting mast cells	0.0158074	-0.069049	0.100664	0.905298	cN pos vs. cN neg
model1_uni	Resting memory CD4+ T-cells	-0.0299937	-0.123544	0.063557	0.517999	dnMBC vs. eBC
model4_cTGrade	Resting memory CD4+ T-cells	-0.0272475	-0.136787	0.0822921	0.61393	dnMBC vs. eBC
model4_cTGrade	Resting memory CD4+ T-cells	-0.0127391	-0.181133	0.155654	0.723605	cT2 vs. cT1
model4_cTGrade	Resting memory CD4+ T-cells	-0.100282	-0.32043	0.119867	0.572107	cT3 vs. cT1
model4_cTGrade	Resting memory CD4+ T-cells	-0.0094835	-0.236588	0.217621	0.00164182	cT4 vs. cT1
model4_cTGrade	Resting memory CD4+ T-cells	0.0308026	-0.0797052	0.14131	0.61393	grade 3 vs. grade 2
model3_cTcNGrade	Resting memory CD4+ T-cells	0.0188381	-0.102898	0.140574	0.752963	dnMBC vs. eBC
model3_cTcNGrade	Resting memory CD4+ T-cells	-0.0336989	-0.201633	0.134235	0.625652	cT2 vs. cT1
model3_cTcNGrade	Resting memory CD4+ T-cells	-0.12515	-0.343742	0.093442	0.110046	cT3 vs. cT1
model3_cTcNGrade	Resting memory CD4+ T-cells	-0.0244875	-0.249708	0.200733	0.580216	cT4 vs. cT1
model3_cTcNGrade	Resting memory CD4+ T-cells	-0.0949862	-0.212994	0.0230219	0.00053537	cN pos vs. cN neg
model3_cTcNGrade	Resting memory CD4+ T-cells	0.0300062	-0.0801174	0.14013	0.752963	grade 3 vs. grade 2
model2_cTcN	Resting memory CD4+ T-cells	0.0184173	-0.102803	0.139638	0.757633	dnMBC vs. eBC
model2_cTcN	Resting memory CD4+ T-cells	-0.0310409	-0.19771	0.135629	0.662189	cT2 vs. cT1
model2_cTcN	Resting memory CD4+ T-cells	-0.116574	-0.332532	0.0993843	0.107343	cT3 vs. cT1
model2_cTcN	Resting memory CD4+ T-cells	-0.0193523	-0.241989	0.203285	<0.001	cT4 vs. cT1
model2_cTcN	Resting memory CD4+ T-cells	-0.0950201	-0.21207	0.0220295	0.757633	cN pos vs. cN neg
model1_uni	Resting NK cells	0.0259029	-0.0105857	0.0623914	0.157703	dnMBC vs. eBC
model4_cTGrade	Resting NK cells	0.0417117	0.000846633	0.0825768	0.0457497	dnMBC vs. eBC
model4_cTGrade	Resting NK cells	-0.0243006	-0.0882187	0.0396175	0.275032	cT2 vs. cT1
model4_cTGrade	Resting NK cells	-0.0707616	-0.153906	0.012383	0.283516	cT3 vs. cT1
model4_cTGrade	Resting NK cells	-0.0604152	-0.147414	0.0265836	0.000887906	cT4 vs. cT1
model4_cTGrade	Resting NK cells	0.023227	-0.0203263	0.0667803	0.0457497	grade 3 vs. grade 2
model3_cTcNGrade	Resting NK cells	0.042946	-0.00422065	0.0901126	0.0725552	dnMBC vs. eBC
model3_cTcNGrade	Resting NK cells	-0.0249084	-0.0903136	0.0404968	0.280117	cT2 vs. cT1
model3_cTcNGrade	Resting NK cells	-0.0716149	-0.156492	0.0132623	0.914472	cT3 vs. cT1
model3_cTcNGrade	Resting NK cells	-0.0609901	-0.149359	0.0273788	0.288372	cT4 vs. cT1
model3_cTcNGrade	Resting NK cells	-0.0024371	-0.0486298	0.0437556	0.00173115	cN pos vs. cN neg
model3_cTcNGrade	Resting NK cells	0.023243	-0.0208368	0.0673228	0.0725552	grade 3 vs. grade 2
model2_cTcN	Resting NK cells	0.0426618	-0.00462671	0.0899503	0.0751268	dnMBC vs. eBC
model2_cTcN	Resting NK cells	-0.0229785	-0.0883893	0.0424323	0.339649	cT2 vs. cT1
model2_cTcN	Resting NK cells	-0.0656864	-0.150201	0.0188282	0.917712	cT3 vs. cT1
model2_cTcN	Resting NK cells	-0.0573263	-0.14541	0.0307575	<0.001	cT4 vs. cT1
model2_cTcN	Resting NK cells	-0.00234715	-0.0485268	0.0438325	0.0751268	cN pos vs. cN neg
model1_uni	T follicular helper cells	0.00758316	-0.0318323	0.0469986	0.69746	dnMBC vs. eBC
model4_cTGrade	T follicular helper cells	-0.00822209	-0.0519627	0.0355186	0.702749	dnMBC vs. eBC
model4_cTGrade	T follicular helper cells	0.00208371	-0.0657929	0.0699603	0.196049	cT2 vs. cT1
model4_cTGrade	T follicular helper cells	-0.0340961	-0.122596	0.0544041	0.425797	cT3 vs. cT1
model4_cTGrade	T follicular helper cells	0.0534461	-0.0385481	0.14544	0.00109905	cT4 vs. cT1
model4_cTGrade	T follicular helper cells	0.017905	-0.0275275	0.0633376	0.702749	grade 3 vs. grade 2
model3_cTcNGrade	T follicular helper cells	-0.0232098	-0.072682	0.0262624	0.343756	dnMBC vs. eBC
model3_cTcNGrade	T follicular helper cells	0.00902032	-0.0593819	0.0774226	0.211741	cT2 vs. cT1
model3_cTcNGrade	T follicular helper cells	-0.0263072	-0.11523	0.0626154	0.204367	cT3 vs. cT1
model3_cTcNGrade	T follicular helper cells	0.0590022	-0.0330156	0.15102	0.417603	cT4 vs. cT1
model3_cTcNGrade	T follicular helper cells	0.030507	-0.0176595	0.0786734	0.00705285	cN pos vs. cN neg
model3_cTcNGrade	T follicular helper cells	0.018177	-0.0271835	0.0635375	0.343756	grade 3 vs. grade 2
model2_cTcN	T follicular helper cells	-0.0232791	-0.0724822	0.0259239	0.340279	dnMBC vs. eBC
model2_cTcN	T follicular helper cells	0.0104538	-0.0575289	0.0784365	0.211767	cT2 vs. cT1
model2_cTcN	T follicular helper cells	-0.0223193	-0.110206	0.0655676	0.205285	cT3 vs. cT1
model2_cTcN	T follicular helper cells	0.0617711	-0.0296264	0.153169	0.00249669	cT4 vs. cT1
model2_cTcN	T follicular helper cells	0.0303283	-0.0176156	0.0782722	0.340279	cN pos vs. cN neg
model1_uni	T gamma delta cells	0.000604631	-0.00100074	0.00221	0.448214	dnMBC vs. eBC
model4_cTGrade	T gamma delta cells	0.000781896	-0.000951003	0.0025148	0.362752	dnMBC vs. eBC
model4_cTGrade	T gamma delta cells	0.000222851	-0.0023238	0.0027695	0.061609	cT2 vs. cT1
model4_cTGrade	T gamma delta cells	0.00322197	-0.000146581	0.00659053	0.123562	cT3 vs. cT1
model4_cTGrade	T gamma delta cells	-0.000875485	-0.00423561	0.00248464	0.598245	cT4 vs. cT1
model4_cTGrade	T gamma delta cells	0.00119752	-0.000348193	0.00274323	0.362752	grade 3 vs. grade 2
model3_cTcNGrade	T gamma delta cells	0.000514074	-0.0014119	0.00244004	0.587923	dnMBC vs. eBC
model3_cTcNGrade	T gamma delta cells	0.000338942	-0.00224872	0.0029266	0.0592832	cT2 vs. cT1
model3_cTcNGrade	T gamma delta cells	0.0033327	-7.46806e-05	0.00674008	0.506202	cT3 vs. cT1
model3_cTcNGrade	T gamma delta cells	-0.000841067	-0.00422482	0.00254269	0.121625	cT4 vs. cT1
model3_cTcNGrade	T gamma delta cells	0.000586517	-0.00120197	0.002375	0.46774	cN pos vs. cN neg
model3_cTcNGrade	T gamma delta cells	0.0012117	-0.000344734	0.00276813	0.587923	grade 3 vs. grade 2
model2_cTcN	T gamma delta cells	0.000503165	-0.00143012	0.00243645	0.597698	dnMBC vs. eBC
model2_cTcN	T gamma delta cells	0.000501247	-0.00210905	0.00311155	0.0422622	cT2 vs. cT1
model2_cTcN	T gamma delta cells	0.0037267	0.00032087	0.00713253	0.525874	cT3 vs. cT1
model2_cTcN	T gamma delta cells	-0.000598645	-0.0040231	0.00282581	0.728626	cT4 vs. cT1
model2_cTcN	T gamma delta cells	0.000567609	-0.00124464	0.00237986	0.597698	cN pos vs. cN neg
model1_uni	T regulatory cells	-0.00730591	-0.0211874	0.00657561	0.291374	dnMBC vs. eBC
model4_cTGrade	T regulatory cells	-0.0101112	-0.0265449	0.00632251	0.217589	dnMBC vs. eBC
model4_cTGrade	T regulatory cells	0.00602416	-0.0189139	0.0309622	0.85509	cT2 vs. cT1
model4_cTGrade	T regulatory cells	0.000244357	-0.0324745	0.0329632	0.139625	cT3 vs. cT1
model4_cTGrade	T regulatory cells	0.0113829	-0.0220292	0.044795	0.294825	cT4 vs. cT1
model4_cTGrade	T regulatory cells	0.01184	-0.00412122	0.0278013	0.217589	grade 3 vs. grade 2
model3_cTcNGrade	T regulatory cells	-0.00963519	-0.0282688	0.00899842	0.297606	dnMBC vs. eBC
model3_cTcNGrade	T regulatory cells	0.00582481	-0.0196528	0.0313024	0.859362	cT2 vs. cT1
model3_cTcNGrade	T regulatory cells	2.29456e-05	-0.033287	0.0333329	0.909507	cT3 vs. cT1
model3_cTcNGrade	T regulatory cells	0.0112533	-0.0225714	0.0450779	0.143659	cT4 vs. cT1
model3_cTcNGrade	T regulatory cells	-0.000992926	-0.0187759	0.01679	0.312958	cN pos vs. cN neg
model3_cTcNGrade	T regulatory cells	0.0118241	-0.00429513	0.0279433	0.297606	grade 3 vs. grade 2
model2_cTcN	T regulatory cells	-0.00978204	-0.0285031	0.00893901	0.293159	dnMBC vs. eBC
model2_cTcN	T regulatory cells	0.00666974	-0.0189682	0.0323077	0.855186	cT2 vs. cT1
model2_cTcN	T regulatory cells	0.00291098	-0.030365	0.036187	0.903538	cT3 vs. cT1
model2_cTcN	T regulatory cells	0.0132399	-0.0208506	0.0473304	0.142156	cT4 vs. cT1
model2_cTcN	T regulatory cells	-0.00107036	-0.0190225	0.0168817	0.293159	cN pos vs. cN neg
